# Supplementary material for: Clinical and genetic diagnostic challenges in presumed hereditary ataxia
Source: J Neurol. 2026 Mar 23;273(4):225. doi: 10.1007/s00415-026-13756-7 (PMC13009057; doi:10.1007/s00415-026-13756-7)
Supplement: Supplementary file 2 — Online Resource 2: Variant catalog based on gnomAD information with offtargets (genome built GRCh37). Supplementary file2 (JSON 82 KB) [file 415_2026_13756_MOESM2_ESM.json]

[
    {
        "LocusId": "AFF2",
        "LocusStructure": "(GCC)*",
        "ReferenceRegion": "chrX:147582151-147582211",
        "RepeatUnit": "GCC",
        "VariantType": "RareRepeat",
        "Gene": "AFF2",
        "Inheritance": "XR",
        "GeneRegion": "5'-UTR",
        "GeneId": "ENSG00000155966",
        "DiscoveryMethod": "K, L",
        "DiscoveryYear": 1993,
        "Diseases": [
            {
                "Symbol": "FRAXE",
                "Name": "FRAXE mental retardation",
                "Inheritance": "XR",
                "OMIM": "309548",
                "NormalMax": 25,
                "PathogenicMin": 200
            }
        ],
        "OfftargetRegions": [
            "16:24740836-24741193",
            "1:21502905-21503255",
            "2:225449721-225450068",
            "2:87141244-87141858",
            "5:443175-443544",
            "6:45390332-45390683",
            "7:100291772-100292165",
            "7:104654446-104654794",
            "X:146993408-146993783",
            "X:150151713-150152085",
            "X:20008884-20009246"
        ],
        "MainReferenceRegion": "chrX:147582151-147582211"
    },
    {
        "LocusId": "AR",
        "LocusStructure": "(GCA)*",
        "ReferenceRegion": "chrX:66765158-66765227",
        "VariantType": "RareRepeat",
        "Gene": "AR",
        "Inheritance": "XR",
        "GeneRegion": "coding: polyglutamine",
        "GeneId": "ENSG00000169083",
        "DiscoveryMethod": "L, CGA",
        "DiscoveryYear": 1991,
        "Diseases": [
            {
                "Symbol": "SBMA",
                "Name": "Spinal and bulbar muscular atrophy",
                "Inheritance": "XR",
                "OMIM": "313200",
                "NormalMax": 35,
                "PathogenicMin": 40
            }
        ],
        "OfftargetRegions": [
            "12:65957339-65957682",
            "16:24788215-24788616",
            "16:56849613-56849994",
            "16:73580408-73580794",
            "17:10898867-10899244",
            "17:49908873-49909245",
            "18:53253224-53253614",
            "19:13318521-13318866",
            "1:53793354-53793697",
            "5:137929768-137930128",
            "5:166406025-166406402",
            "6:104467037-104467394",
            "6:16327703-16328107",
            "6:170870842-170871263",
            "7:121928089-121928459",
            "X:21385178-21385539",
            "X:24382204-24382718"
        ],
        "MainReferenceRegion": "chrX:66765158-66765227"
    },
    {
        "LocusId": "ARX_1",
        "LocusStructure": "(NGC)*",
        "VariantType": "RareRepeat",
        "ReferenceRegion": "X:25031766-25031814",
        "RepeatUnit": "NGC",
        "Gene": "ARX",
        "Inheritance": "XR",
        "GeneRegion": "coding: polyalanine",
        "GeneId": "ENSG00000004848",
        "Diseases": [
            {
                "Symbol": "DEE1",
                "Name": "Developmental and epileptic encephalopathy-1",
                "Inheritance": "XR",
                "OMIM": "308350",
                "NormalMax": 16,
                "PathogenicMin": 23
            },
            {
                "Symbol": "MRXARX",
                "Name": "X-linked mental retardation with or without seizures",
                "Inheritance": "XR",
                "OMIM": "300419",
                "NormalMax": 16,
                "PathogenicMin": 18
            }
        ],
        "OfftargetRegions": [
            "12:65957339-65957682",
            "16:24740836-24741193",
            "16:24788215-24788616",
            "16:56849613-56849994",
            "16:73580408-73580794",
            "17:10898867-10899244",
            "17:49908873-49909245",
            "18:53253224-53253614",
            "19:13318521-13318866",
            "1:21502905-21503255",
            "1:53793354-53793697",
            "2:225449721-225450068",
            "2:87141244-87141858",
            "5:137929768-137930128",
            "5:166406025-166406402",
            "5:443175-443544",
            "6:104467037-104467394",
            "6:16327703-16328107",
            "6:170870842-170871263",
            "6:45390332-45390683",
            "7:100291772-100292165",
            "7:104654446-104654794",
            "7:121928089-121928459",
            "X:146993408-146993783",
            "X:150151713-150152085",
            "X:20008884-20009246",
            "X:21385178-21385539",
            "X:24382204-24382718",
            "X:66764998-66765411"
        ],
        "MainReferenceRegion": "X:25031766-25031814"
    },
    {
        "LocusId": "ARX_2",
        "LocusStructure": "(NGC)*",
        "VariantType": "RareRepeat",
        "ReferenceRegion": "X:25031646-25031682",
        "RepeatUnit": "NGC",
        "Gene": "ARX",
        "Inheritance": "XR",
        "GeneRegion": "coding: polyalanine",
        "GeneId": "ENSG00000004848",
        "Diseases": [
            {
                "Symbol": "DEE1",
                "Name": "Developmental and epileptic encephalopathy-1",
                "Inheritance": "XR",
                "OMIM": "308350",
                "NormalMax": 12,
                "PathogenicMin": 20
            },
            {
                "Symbol": "PRTS",
                "Name": "Partington syndrome",
                "Inheritance": "XR",
                "OMIM": "309510",
                "NormalMax": 12,
                "PathogenicMin": 20
            },
            {
                "Symbol": "MRXARX",
                "Name": "X-linked mental retardation with or without seizures",
                "Inheritance": "XR",
                "OMIM": "300419",
                "NormalMax": 12,
                "PathogenicMin": 23
            }
        ],
        "OfftargetRegions": [
            "12:65957339-65957682",
            "16:24740836-24741193",
            "16:24788215-24788616",
            "16:56849613-56849994",
            "16:73580408-73580794",
            "17:10898867-10899244",
            "17:49908873-49909245",
            "18:53253224-53253614",
            "19:13318521-13318866",
            "1:21502905-21503255",
            "1:53793354-53793697",
            "2:225449721-225450068",
            "2:87141244-87141858",
            "5:137929768-137930128",
            "5:166406025-166406402",
            "5:443175-443544",
            "6:104467037-104467394",
            "6:16327703-16328107",
            "6:170870842-170871263",
            "6:45390332-45390683",
            "7:100291772-100292165",
            "7:104654446-104654794",
            "7:121928089-121928459",
            "X:146993408-146993783",
            "X:150151713-150152085",
            "X:20008884-20009246",
            "X:21385178-21385539",
            "X:24382204-24382718",
            "X:66764998-66765411"
        ],
        "MainReferenceRegion": "X:25031646-25031682"
    },
    {
        "LocusId": "ATN1",
        "LocusStructure": "(CAG)*",
        "ReferenceRegion": "chr12:7045879-7045936",
        "RepeatUnit": "CAG",
        "VariantType": "RareRepeat",
        "Gene": "ATN1",
        "Inheritance": "AD",
        "GeneRegion": "coding: polyglutamine",
        "GeneId": "ENSG00000111676",
        "DiscoveryMethod": "L, ExScr",
        "DiscoveryYear": 1994,
        "Diseases": [
            {
                "Symbol": "DRPLA",
                "Name": "Dentatorubral-pallidoluysian atrophy",
                "Inheritance": "AD",
                "OMIM": "125370",
                "NormalMax": 23,
                "PathogenicMin": 49
            }
        ],
        "OfftargetRegions": [
            "12:65957339-65957682",
            "16:24788215-24788616",
            "16:56849613-56849994",
            "16:73580408-73580794",
            "17:10898867-10899244",
            "17:49908873-49909245",
            "18:53253224-53253614",
            "19:13318521-13318866",
            "1:53793354-53793697",
            "5:137929768-137930128",
            "5:166406025-166406402",
            "6:104467037-104467394",
            "6:16327703-16328107",
            "6:170870842-170871263",
            "7:121928089-121928459",
            "X:21385178-21385539",
            "X:24382204-24382718",
            "X:66764998-66765411"
        ],
        "MainReferenceRegion": "chr12:7045879-7045936"
    },
    {
        "LocusId": "ATXN1",
        "LocusStructure": "(TGC)*",
        "ReferenceRegion": "chr6:16327864-16327954",
        "RepeatUnit": "TGC",
        "VariantType": "RareRepeat",
        "Gene": "ATXN1",
        "Inheritance": "AD",
        "GeneRegion": "coding: polyglutamine",
        "GeneId": "ENSG00000124788",
        "DiscoveryMethod": "L, ExScr",
        "DiscoveryYear": 1993,
        "Diseases": [
            {
                "Symbol": "SCA1",
                "Name": "Spinocerebellar ataxia 1",
                "Inheritance": "AD",
                "OMIM": "164400",
                "NormalMax": 32,
                "PathogenicMin": 39,
                "IntermediateRange": "36-38"
            }
        ],
        "OfftargetRegions": [
            "12:65957339-65957682",
            "16:24788215-24788616",
            "16:56849613-56849994",
            "16:73580408-73580794",
            "17:10898867-10899244",
            "17:49908873-49909245",
            "18:53253224-53253614",
            "19:13318521-13318866",
            "1:53793354-53793697",
            "5:137929768-137930128",
            "5:166406025-166406402",
            "6:104467037-104467394",
            "6:170870842-170871263",
            "7:121928089-121928459",
            "X:21385178-21385539",
            "X:24382204-24382718",
            "X:66764998-66765411"
        ],
        "MainReferenceRegion": "chr6:16327864-16327954"
    },
    {
        "LocusId": "ATXN10",
        "LocusStructure": "(ATTCT)*",
        "ReferenceRegion": "chr22:46191234-46191304",
        "RepeatUnit": "ATTCT",
        "VariantType": "RareRepeat",
        "Gene": "ATXN10",
        "Inheritance": "AD",
        "GeneRegion": "intron",
        "GeneId": "ENSG00000130638",
        "DiscoveryMethod": "L, ExScr",
        "DiscoveryYear": 2000,
        "Diseases": [
            {
                "Symbol": "SCA10",
                "Name": "Spinocerebellar ataxia 10",
                "Inheritance": "AD",
                "OMIM": "603516",
                "NormalMax": 29,
                "PathogenicMin": 800,
                "IntermediateRange": "30-799"
            }
        ],
        "OfftargetRegions": [
            "8:117627661-117628137",
            "X:9759856-9760354"
        ],
        "MainReferenceRegion": "chr22:46191234-46191304"
    },
    {
        "LocusId": "ATXN2",
        "LocusStructure": "(GCT)*",
        "ReferenceRegion": "chr12:112036753-112036822",
        "RepeatUnit": "GCT",
        "VariantType": "RareRepeat",
        "Gene": "ATXN2",
        "Inheritance": "AD",
        "GeneRegion": "coding: polyglutamine",
        "GeneId": "ENSG00000204842",
        "DiscoveryMethod": "L, cl",
        "DiscoveryYear": 1996,
        "Diseases": [
            {
                "Symbol": "SCA2",
                "Name": "Spinocerebellar ataxia 2",
                "Inheritance": "AD",
                "OMIM": "183090",
                "NormalMax": 31,
                "PathogenicMin": 35,
                "IntermediateRange": "32-34"
            }
        ],
        "OfftargetRegions": [
            "12:65957339-65957682",
            "16:24788215-24788616",
            "16:56849613-56849994",
            "16:73580408-73580794",
            "17:10898867-10899244",
            "17:49908873-49909245",
            "18:53253224-53253614",
            "19:13318521-13318866",
            "1:53793354-53793697",
            "5:137929768-137930128",
            "5:166406025-166406402",
            "6:104467037-104467394",
            "6:16327703-16328107",
            "6:170870842-170871263",
            "7:121928089-121928459",
            "X:21385178-21385539",
            "X:24382204-24382718",
            "X:66764998-66765411"
        ],
        "MainReferenceRegion": "chr12:112036753-112036822"
    },
    {
        "LocusId": "ATXN3",
        "LocusStructure": "(CTG)*",
        "ReferenceRegion": "chr14:92537354-92537384",
        "RepeatUnit": "CTG",
        "VariantType": "RareRepeat",
        "Gene": "ATXN3",
        "Inheritance": "AD",
        "GeneRegion": "coding: polyglutamine",
        "GeneId": "ENSG00000066427",
        "DiscoveryMethod": "L, cl",
        "DiscoveryYear": 1994,
        "Diseases": [
            {
                "Symbol": "SCA3",
                "Name": "Spinocerebellar ataxia 3",
                "Inheritance": "AD",
                "OMIM": "109150",
                "NormalMax": 44,
                "PathogenicMin": 56,
                "IntermediateRange": "45-55"
            }
        ],
        "OfftargetRegions": [
            "12:65957339-65957682",
            "16:24788215-24788616",
            "16:56849613-56849994",
            "16:73580408-73580794",
            "17:10898867-10899244",
            "17:49908873-49909245",
            "18:53253224-53253614",
            "19:13318521-13318866",
            "1:53793354-53793697",
            "5:137929768-137930128",
            "5:166406025-166406402",
            "6:104467037-104467394",
            "6:16327703-16328107",
            "6:170870842-170871263",
            "7:121928089-121928459",
            "X:21385178-21385539",
            "X:24382204-24382718",
            "X:66764998-66765411"
        ],
        "MainReferenceRegion": "chr14:92537354-92537384"
    },
    {
        "LocusId": "ATXN7",
        "LocusStructure": "(GCA)*(GCC)+",
        "ReferenceRegion": [
            "chr3:63898360-63898390",
            "chr3:63898390-63898402"
        ],
        "VariantId": [
            "ATXN7",
            "ATXN7_GCC"
        ],
        "VariantType": [
            "RareRepeat",
            "Repeat"
        ],
        "Gene": "ATXN7",
        "Inheritance": "AD",
        "GeneRegion": "coding: polyglutamine",
        "GeneId": "ENSG00000163635",
        "DiscoveryMethod": "L, cl",
        "DiscoveryYear": 1996,
        "Diseases": [
            {
                "Symbol": "SCA7",
                "Name": "Spinocerebellar ataxia 7",
                "Inheritance": "AD",
                "OMIM": "164500",
                "NormalMax": 33,
                "PathogenicMin": 37,
                "IntermediateRange": "34-36"
            }
        ],
        "OfftargetRegions": [
            "12:65957339-65957682",
            "16:24788215-24788616",
            "16:56849613-56849994",
            "16:73580408-73580794",
            "17:10898867-10899244",
            "17:49908873-49909245",
            "18:53253224-53253614",
            "19:13318521-13318866",
            "1:53793354-53793697",
            "5:137929768-137930128",
            "5:166406025-166406402",
            "6:104467037-104467394",
            "6:16327703-16328107",
            "6:170870842-170871263",
            "7:121928089-121928459",
            "X:21385178-21385539",
            "X:24382204-24382718",
            "X:66764998-66765411"
        ],
        "MainReferenceRegion": "chr3:63898360-63898390"
    },
    {
        "LocusId": "ATXN8OS",
        "LocusStructure": "(CTA)*(CTG)*",
        "ReferenceRegion": [
            "chr13:70713485-70713515",
            "chr13:70713515-70713560"
        ],
        "VariantId": [
            "ATXN8OS_CTA",
            "ATXN8OS"
        ],
        "VariantType": [
            "Repeat",
            "RareRepeat"
        ],
        "Gene": "ATXN8",
        "Inheritance": "AD",
        "GeneRegion": "3'-UTR",
        "GeneId": "ENSG00000230223",
        "DiscoveryMethod": "L, cl",
        "DiscoveryYear": 1999,
        "Diseases": [
            {
                "Symbol": "SCA8",
                "Name": "Spinocerebellar ataxia 8",
                "Inheritance": "AD",
                "OMIM": "608768",
                "NormalMax": 37,
                "PathogenicMin": 80,
                "IntermediateRange": "38-79"
            }
        ],
        "OfftargetRegions": [
            "12:65957339-65957682",
            "16:24788215-24788616",
            "16:56849613-56849994",
            "16:73580408-73580794",
            "17:10898867-10899244",
            "17:49908873-49909245",
            "18:53253224-53253614",
            "19:13318521-13318866",
            "1:53793354-53793697",
            "5:137929768-137930128",
            "5:166406025-166406402",
            "6:104467037-104467394",
            "6:16327703-16328107",
            "6:170870842-170871263",
            "7:121928089-121928459",
            "X:21385178-21385539",
            "X:24382204-24382718",
            "X:66764998-66765411"
        ],
        "MainReferenceRegion": "chr13:70713515-70713560"
    },
    {
        "LocusId": "BEAN1",
        "LocusStructure": "(TAAAA)*",
        "VariantType": "RareRepeat",
        "ReferenceRegion": "16:66524301-66524356",
        "RepeatUnit": "TAAAA",
        "Gene": "BEAN1",
        "Inheritance": "AD",
        "GeneRegion": "intron",
        "GeneId": "ENSG00000166546",
        "DiscoveryMethod": "L",
        "DiscoveryYear": 2009,
        "PathogenicMotif": "TGGAA  (+TAGAA)",
        "Diseases": [
            {
                "Symbol": "SCA31",
                "Name": "Spinocerebellar ataxia 31",
                "Inheritance": "AD",
                "OMIM": "117210",
                "PathogenicMin": 500
            }
        ],
        "OfftargetRegions": [
            "13:72228369-72228809",
            "17:45077212-45077654",
            "20:17061734-17062177",
            "21:25083287-25083703",
            "2:44240340-44240777",
            "4:160263526-160263921",
            "4:21716254-21716873",
            "5:116061909-116062354",
            "5:54401648-54402330",
            "6:48671520-48672005",
            "7:151013461-151013921",
            "8:98134960-98135646",
            "9:113463787-113464361",
            "X:6720818-6721331"
        ],
        "MainReferenceRegion": "16:66524301-66524356"
    },
    {
        "LocusId": "C9ORF72",
        "LocusStructure": "(GGCCCC)*",
        "OfftargetRegions": [
            "11:2905908-2906343",
            "11:44748440-44748826",
            "12:54476191-54476555",
            "13:107569777-107570152",
            "18:51750490-51750859",
            "20:60640154-60640514",
            "2:240659665-240660103",
            "3:49591934-49592403",
            "5:176797891-176798284",
            "X:153569778-153570152",
            "X:153618688-153619062",
            "X:53652598-53653029"
        ],
        "ReferenceRegion": "chr9:27573526-27573544",
        "RepeatUnit": "GGCCCC",
        "VariantType": "RareRepeat",
        "Gene": "C9orf72",
        "Inheritance": "AD",
        "GeneRegion": "intron",
        "GeneId": "ENSG00000147894",
        "DiscoveryMethod": "L, WGS",
        "DiscoveryYear": 2011,
        "Diseases": [
            {
                "Symbol": "FTDALS1",
                "Name": "Amyotrophic lateral sclerosis and/or frontotemporal dementia",
                "Inheritance": "AD",
                "OMIM": "105550",
                "NormalMax": 23,
                "PathogenicMin": 31
            }
        ],
        "MainReferenceRegion": "chr9:27573526-27573544"
    },
    {
        "LocusId": "CACNA1A",
        "LocusStructure": "(CTG)*",
        "ReferenceRegion": "chr19:13318672-13318711",
        "RepeatUnit": "CTG",
        "VariantType": "RareRepeat",
        "Gene": "CACNA1A",
        "Inheritance": "AD",
        "GeneRegion": "coding: polyglutamine",
        "GeneId": "ENSG00000141837",
        "DiscoveryMethod": "L, ExScr",
        "DiscoveryYear": 1997,
        "Diseases": [
            {
                "Symbol": "SCA6",
                "Name": "Spinocerebellar ataxia 6",
                "Inheritance": "AD",
                "OMIM": "183086",
                "NormalMax": 18,
                "PathogenicMin": 21,
                "IntermediateRange": "19-19"
            }
        ],
        "OfftargetRegions": [
            "12:65957339-65957682",
            "16:24788215-24788616",
            "16:56849613-56849994",
            "16:73580408-73580794",
            "17:10898867-10899244",
            "17:49908873-49909245",
            "18:53253224-53253614",
            "1:53793354-53793697",
            "5:137929768-137930128",
            "5:166406025-166406402",
            "6:104467037-104467394",
            "6:16327703-16328107",
            "6:170870842-170871263",
            "7:121928089-121928459",
            "X:21385178-21385539",
            "X:24382204-24382718",
            "X:66764998-66765411"
        ],
        "MainReferenceRegion": "chr19:13318672-13318711"
    },
    {
        "LocusId": "CNBP",
        "LocusStructure": "(CAGG)*(CAGA)*(CA)*",
        "ReferenceRegion": [
            "chr3:128891419-128891499",
            "chr3:128891499-128891539",
            "chr3:128891539-128891575"
        ],
        "RepeatUnit": "CAGG",
        "VariantId": [
            "CNBP",
            "CNBP_CAGA",
            "CNBP_CA"
        ],
        "VariantType": [
            "RareRepeat",
            "Repeat",
            "Repeat"
        ],
        "Gene": "CNBP",
        "Inheritance": "AD",
        "GeneRegion": "intron",
        "GeneId": "ENSG00000169714",
        "DiscoveryMethod": "L, ExScr",
        "DiscoveryYear": 2001,
        "Diseases": [
            {
                "Symbol": "DM2",
                "Name": "Myotonic dystrophy 2",
                "Inheritance": "AD",
                "OMIM": "602668",
                "NormalMax": 54,
                "PathogenicMin": 55
            }
        ],
        "OfftargetRegions": [
            "11:93318717-93319091",
            "15:59902190-59902565",
            "15:77165503-77165881",
            "1:22569813-22570157",
            "1:64143856-64144229",
            "20:62515017-62515363",
            "3:122870421-122870941",
            "4:112983534-112983920",
            "4:126749130-126749510",
            "6:128755954-128756470",
            "6:161640749-161641160",
            "8:60368496-60368945",
            "9:113654943-113655313",
            "9:14719350-14719723"
        ],
        "MainReferenceRegion": "chr3:128891419-128891499"
    },
    {
        "LocusId": "COMP",
        "LocusStructure": "(GTC)*",
        "VariantType": "RareRepeat",
        "ReferenceRegion": "19:18896844-18896859",
        "RepeatUnit": "GTC",
        "Gene": "COMP",
        "Inheritance": "AD",
        "GeneRegion": "coding: poly-aspartic-acid",
        "GeneId": "ENSG00000105664",
        "Diseases": [
            {
                "Symbol": "EDM1",
                "Name": "Multiple epiphyseal dysplasia",
                "Inheritance": "AD",
                "OMIM": "132400",
                "PathogenicMin": 6
            },
            {
                "Symbol": "PSACH",
                "Name": "Pseudoachondroplasia",
                "Inheritance": "AD",
                "OMIM": "177170",
                "Note": "5 repeats are normal. Contractions to 4 repeats are also pathogenic.",
                "PathogenicMin": 7
            }
        ],
        "OfftargetRegions": [
            "11:133010525-133011110",
            "1:10698985-10699367",
            "1:236079247-236079630",
            "2:170701846-170702205"
        ],
        "MainReferenceRegion": "19:18896844-18896859"
    },
    {
        "LocusId": "CSTB",
        "LocusStructure": "(CGCGGGGCGGGG)*",
        "ReferenceRegion": "chr21:45196324-45196360",
        "RepeatUnit": "CGCGGGGCGGGG",
        "VariantType": "RareRepeat",
        "Gene": "CSTB",
        "Inheritance": "AR",
        "GeneRegion": "promoter",
        "GeneId": "ENSG00000160213",
        "DiscoveryMethod": "L, cl, exp",
        "DiscoveryYear": 1997,
        "Diseases": [
            {
                "Symbol": "EPM1",
                "Name": "Epilepsy Progressive Myoclonic",
                "Inheritance": "AR",
                "OMIM": "254800",
                "PathogenicMin": 30
            }
        ],
        "OfftargetRegions": [
            "16:214559-215144",
            "8:1711398-1711982"
        ],
        "MainReferenceRegion": "chr21:45196324-45196360"
    },
    {
        "LocusId": "DAB1",
        "LocusStructure": "(AAAAT)*",
        "VariantType": "RareRepeat",
        "ReferenceRegion": "1:57832715-57832790",
        "RepeatUnit": "AAAAT",
        "Gene": "DAB1",
        "Inheritance": "AD",
        "GeneRegion": "intron",
        "GeneId": "ENSG00000173406",
        "DiscoveryMethod": "L, ExScr",
        "DiscoveryYear": 2017,
        "PathogenicMotif": "ATTTC",
        "Diseases": [
            {
                "Symbol": "SCA37",
                "Name": "Spinocerebellar ataxia 37",
                "Inheritance": "AD",
                "OMIM": "615945",
                "PathogenicMin": 31
            }
        ],
        "OfftargetRegions": [
            "13:72228369-72228809",
            "17:45077212-45077654",
            "20:17061734-17062177",
            "21:25083287-25083703",
            "2:44240340-44240777",
            "4:160263526-160263921",
            "4:21716254-21716873",
            "5:116061909-116062354",
            "5:54401648-54402330",
            "6:48671520-48672005",
            "7:151013461-151013921",
            "8:98134960-98135646",
            "9:113463787-113464361",
            "X:6720818-6721331"
        ],
        "MainReferenceRegion": "1:57832715-57832790"
    },
    {
        "LocusId": "DIP2B",
        "LocusStructure": "(GGC)*",
        "ReferenceRegion": "chr12:50898784-50898805",
        "VariantType": "RareRepeat",
        "Gene": "DIP2B",
        "Inheritance": "AD",
        "GeneRegion": "5'-UTR",
        "GeneId": "ENSG00000066084",
        "Diseases": [
            {
                "Symbol": "MRFRA12A",
                "Name": "Mental retardation, FRA12A type",
                "Inheritance": "AD",
                "OMIM": "136630",
                "NormalMax": 23,
                "PathogenicMin": 350
            }
        ],
        "OfftargetRegions": [
            "16:24740836-24741193",
            "1:21502905-21503255",
            "2:225449721-225450068",
            "2:87141244-87141858",
            "5:443175-443544",
            "6:45390332-45390683",
            "7:100291772-100292165",
            "7:104654446-104654794",
            "X:146993408-146993783",
            "X:150151713-150152085",
            "X:20008884-20009246"
        ],
        "MainReferenceRegion": "chr12:50898784-50898805"
    },
    {
        "LocusId": "DMD",
        "LocusStructure": "(TTC)*",
        "VariantType": "RareRepeat",
        "ReferenceRegion": "X:31302674-31302722",
        "RepeatUnit": "TTC",
        "Gene": "DMD",
        "Inheritance": "XR",
        "GeneRegion": "intron",
        "GeneId": "ENSG00000198947",
        "Diseases": [
            {
                "Symbol": "DMD",
                "Name": "Duchenne muscular dystrophy",
                "Inheritance": "XR",
                "OMIM": "310200",
                "NormalMax": 33,
                "PathogenicMin": 59
            }
        ],
        "OfftargetRegions": [
            "13:102813766-102814231",
            "15:38973293-38973785",
            "1:102123258-102123745",
            "20:22519268-22519861",
            "2:221410750-221411319",
            "2:48791391-48791872",
            "5:126582852-126583333",
            "6:50675783-50676269",
            "7:20804789-20805152",
            "7:37887624-37888126",
            "7:47428429-47428964",
            "7:84320265-84320758",
            "X:30557919-30558404",
            "X:51364202-51364708",
            "Y:26170269-26170747",
            "Y:27791678-27792160",
            "Y:8333344-8333856"
        ],
        "MainReferenceRegion": "X:31302674-31302722"
    },
    {
        "LocusId": "DMPK",
        "LocusStructure": "(CAG)*",
        "ReferenceRegion": "chr19:46273462-46273522",
        "RepeatUnit": "CAG",
        "VariantType": "RareRepeat",
        "Gene": "DMPK",
        "Inheritance": "AD",
        "GeneRegion": "3'-UTR",
        "GeneId": "ENSG00000104936",
        "DiscoveryMethod": "L, cl",
        "DiscoveryYear": 1992,
        "Diseases": [
            {
                "Symbol": "DM1",
                "Name": "Myotonic dystrophy 1",
                "Inheritance": "AD",
                "OMIM": "160900",
                "NormalMax": 34,
                "PathogenicMin": 50,
                "IntermediateRange": "35-49"
            }
        ],
        "OfftargetRegions": [
            "12:65957339-65957682",
            "16:24788215-24788616",
            "16:56849613-56849994",
            "16:73580408-73580794",
            "17:10898867-10899244",
            "17:49908873-49909245",
            "18:53253224-53253614",
            "19:13318521-13318866",
            "1:53793354-53793697",
            "5:137929768-137930128",
            "5:166406025-166406402",
            "6:104467037-104467394",
            "6:16327703-16328107",
            "6:170870842-170871263",
            "7:121928089-121928459",
            "X:21385178-21385539",
            "X:24382204-24382718",
            "X:66764998-66765411"
        ],
        "MainReferenceRegion": "chr19:46273462-46273522"
    },
    {
        "LocusId": "EIF4A3",
        "LocusStructure": "(CCTCGCTGTGCCGCTGCCGA)*",
        "VariantType": "Repeat",
        "ReferenceRegion": "17:78120858-78120938",
        "RepeatUnit": "CCTCGCTGTGCCGCTGCCGA",
        "Gene": "EIF4A3",
        "Inheritance": "AR",
        "GeneRegion": "5'-UTR",
        "GeneId": "ENSG00000141543",
        "Diseases": [
            {
                "Symbol": "RCPS",
                "Name": "Richieri-Costa-Pereira syndrome",
                "Inheritance": "AR",
                "OMIM": "268305",
                "PathogenicMin": 14
            }
        ],
        "MainReferenceRegion": "17:78120858-78120938"
    },
    {
        "LocusId": "FMR1",
        "LocusStructure": "(CGG)*",
        "OfftargetRegions": [
            "16:24740836-24741193",
            "1:21502905-21503255",
            "2:225449721-225450068",
            "2:87141244-87141858",
            "5:443175-443544",
            "6:45390332-45390683",
            "7:100291772-100292165",
            "7:104654446-104654794",
            "X:150151713-150152085",
            "X:20008884-20009246"
        ],
        "ReferenceRegion": "chrX:146993568-146993628",
        "RepeatUnit": "CGG",
        "VariantType": "RareRepeat",
        "Gene": "FMR1",
        "Inheritance": "XD",
        "GeneRegion": "5'-UTR",
        "GeneId": "ENSG00000102081",
        "DiscoveryMethod": "K, FS, L, Me, cl",
        "DiscoveryYear": 1991,
        "Diseases": [
            {
                "Symbol": "FXTAS",
                "Name": "Fragile X tremor/ataxia syndrome",
                "Inheritance": "XD",
                "OMIM": "300623",
                "NormalMax": 40,
                "PathogenicMin": 55,
                "IntermediateRange": "41-54"
            },
            {
                "Symbol": "FXS",
                "Name": "Fragile X Syndrome",
                "Inheritance": "XD",
                "OMIM": "300624",
                "NormalMax": 40,
                "PathogenicMin": 201,
                "IntermediateRange": "41-54"
            }
        ],
        "MainReferenceRegion": "chrX:146993568-146993628"
    },
    {
        "LocusId": "FOXL2",
        "LocusStructure": "(NGC)*",
        "VariantType": "RareRepeat",
        "ReferenceRegion": "3:138664862-138664904",
        "RepeatUnit": "NGC",
        "Gene": "FOXL2",
        "Inheritance": "AD",
        "GeneRegion": "coding: polyalanine",
        "GeneId": "ENSG00000183770",
        "DiscoveryMethod": "L, CGA",
        "DiscoveryYear": 2001,
        "Diseases": [
            {
                "Symbol": "BPES",
                "Name": "Blepharophimosis, ptosis, and epicanthus inversus syndrome",
                "Inheritance": "AD",
                "OMIM": "110100",
                "NormalMax": 14,
                "PathogenicMin": 19
            }
        ],
        "OfftargetRegions": [
            "12:65957339-65957682",
            "16:24740836-24741193",
            "16:24788215-24788616",
            "16:56849613-56849994",
            "16:73580408-73580794",
            "17:10898867-10899244",
            "17:49908873-49909245",
            "18:53253224-53253614",
            "19:13318521-13318866",
            "1:21502905-21503255",
            "1:53793354-53793697",
            "2:225449721-225450068",
            "2:87141244-87141858",
            "5:137929768-137930128",
            "5:166406025-166406402",
            "5:443175-443544",
            "6:104467037-104467394",
            "6:16327703-16328107",
            "6:170870842-170871263",
            "6:45390332-45390683",
            "7:100291772-100292165",
            "7:104654446-104654794",
            "7:121928089-121928459",
            "X:146993408-146993783",
            "X:150151713-150152085",
            "X:20008884-20009246",
            "X:21385178-21385539",
            "X:24382204-24382718",
            "X:66764998-66765411"
        ],
        "MainReferenceRegion": "3:138664862-138664904"
    },
    {
        "LocusId": "FXN",
        "LocusStructure": "(A)*(GAA)*",
        "ReferenceRegion": [
            "chr9:71652177-71652202",
            "chr9:71652202-71652220"
        ],
        "RepeatUnit": "GAA",
        "VariantId": [
            "FXN_A",
            "FXN"
        ],
        "VariantType": [
            "Repeat",
            "RareRepeat"
        ],
        "Gene": "FXN",
        "Inheritance": "AR",
        "GeneRegion": "intron",
        "GeneId": "ENSG00000165060",
        "DiscoveryMethod": "L, ExScr",
        "DiscoveryYear": 1996,
        "Diseases": [
            {
                "Symbol": "FRDA",
                "Name": "Friedreich ataxia",
                "Inheritance": "AR",
                "OMIM": "229300",
                "NormalMax": 30,
                "PathogenicMin": 70
            }
        ],
        "OfftargetRegions": [
            "13:102813766-102814231",
            "15:38973293-38973785",
            "1:102123258-102123745",
            "20:22519268-22519861",
            "2:221410750-221411319",
            "2:48791391-48791872",
            "5:126582852-126583333",
            "6:50675783-50676269",
            "7:20804789-20805152",
            "7:37887624-37888126",
            "7:47428429-47428964",
            "7:84320265-84320758",
            "X:30557919-30558404",
            "X:51364202-51364708",
            "Y:26170269-26170747",
            "Y:27791678-27792160",
            "Y:8333344-8333856"
        ],
        "MainReferenceRegion": "chr9:71652202-71652220"
    },
    {
        "LocusId": "GIPC1",
        "LocusStructure": "(CCG)*",
        "ReferenceRegion": "chr19:14606853-14606886",
        "RepeatUnit": "CCG",
        "VariantType": "RareRepeat",
        "Gene": "GIPC1",
        "Inheritance": "AD",
        "GeneRegion": "5'-UTR",
        "GeneId": "ENSG00000123159",
        "DiscoveryMethod": "L, WGS, LRS",
        "DiscoveryYear": 2020,
        "Diseases": [
            {
                "Symbol": "OPDM2",
                "Name": "Oculopharyngodistal myopathy 2",
                "Inheritance": "AD",
                "OMIM": "618940",
                "NormalMax": 32,
                "PathogenicMin": 73
            }
        ],
        "OfftargetRegions": [
            "16:24740836-24741193",
            "1:21502905-21503255",
            "2:225449721-225450068",
            "2:87141244-87141858",
            "5:443175-443544",
            "6:45390332-45390683",
            "7:100291772-100292165",
            "7:104654446-104654794",
            "X:146993408-146993783",
            "X:150151713-150152085",
            "X:20008884-20009246"
        ],
        "MainReferenceRegion": "chr19:14606853-14606886"
    },
    {
        "LocusId": "GLS",
        "LocusStructure": "(GCA)*",
        "ReferenceRegion": "chr2:191745598-191745646",
        "RepeatUnit": "GCA",
        "VariantType": "RareRepeat",
        "Gene": "GLS",
        "Inheritance": "AR",
        "GeneRegion": "5'-UTR",
        "GeneId": "ENSG00000115419",
        "DiscoveryMethod": "CGA",
        "DiscoveryYear": 2019,
        "Diseases": [
            {
                "Symbol": "GD",
                "Name": "Glutaminase deficiency with impaired intellectual development and progressive ataxia",
                "Inheritance": "AR",
                "OMIM": "618412",
                "NormalMax": 26,
                "PathogenicMin": 680
            }
        ],
        "OfftargetRegions": [
            "12:65957339-65957682",
            "16:24788215-24788616",
            "16:56849613-56849994",
            "16:73580408-73580794",
            "17:10898867-10899244",
            "17:49908873-49909245",
            "18:53253224-53253614",
            "19:13318521-13318866",
            "1:53793354-53793697",
            "5:137929768-137930128",
            "5:166406025-166406402",
            "6:104467037-104467394",
            "6:16327703-16328107",
            "6:170870842-170871263",
            "7:121928089-121928459",
            "X:21385178-21385539",
            "X:24382204-24382718",
            "X:66764998-66765411"
        ],
        "MainReferenceRegion": "chr2:191745598-191745646"
    },
    {
        "LocusId": "HOXA13_1",
        "LocusStructure": "(NGC)*",
        "VariantType": "RareRepeat",
        "ReferenceRegion": "7:27239543-27239585",
        "RepeatUnit": "NGC",
        "Gene": "HOXA13",
        "Inheritance": "AD",
        "GeneRegion": "coding: polyalanine",
        "GeneId": "ENSG00000106031",
        "DiscoveryMethod": "L, CGA",
        "DiscoveryYear": 2000,
        "Diseases": [
            {
                "Symbol": "HFG",
                "Name": "Hand-foot-genital syndrome",
                "Inheritance": "AD",
                "OMIM": "140000",
                "NormalMax": 14,
                "PathogenicMin": 22
            }
        ],
        "OfftargetRegions": [
            "12:65957339-65957682",
            "16:24740836-24741193",
            "16:24788215-24788616",
            "16:56849613-56849994",
            "16:73580408-73580794",
            "17:10898867-10899244",
            "17:49908873-49909245",
            "18:53253224-53253614",
            "19:13318521-13318866",
            "1:21502905-21503255",
            "1:53793354-53793697",
            "2:225449721-225450068",
            "2:87141244-87141858",
            "5:137929768-137930128",
            "5:166406025-166406402",
            "5:443175-443544",
            "6:104467037-104467394",
            "6:16327703-16328107",
            "6:170870842-170871263",
            "6:45390332-45390683",
            "7:100291772-100292165",
            "7:104654446-104654794",
            "7:121928089-121928459",
            "X:146993408-146993783",
            "X:150151713-150152085",
            "X:20008884-20009246",
            "X:21385178-21385539",
            "X:24382204-24382718",
            "X:66764998-66765411"
        ],
        "MainReferenceRegion": "7:27239543-27239585"
    },
    {
        "LocusId": "HOXA13_2",
        "LocusStructure": "(NGC)*",
        "VariantType": "RareRepeat",
        "ReferenceRegion": "7:27239444-27239480",
        "RepeatUnit": "NGC",
        "Gene": "HOXA13",
        "Inheritance": "AD",
        "GeneRegion": "coding: polyalanine",
        "GeneId": "ENSG00000106031",
        "DiscoveryMethod": "L, CGA",
        "DiscoveryYear": 2000,
        "Diseases": [
            {
                "Symbol": "HFG",
                "Name": "Hand-foot-genital syndrome",
                "Inheritance": "AD",
                "OMIM": "140000",
                "NormalMax": 12,
                "PathogenicMin": 18
            }
        ],
        "OfftargetRegions": [
            "12:65957339-65957682",
            "16:24740836-24741193",
            "16:24788215-24788616",
            "16:56849613-56849994",
            "16:73580408-73580794",
            "17:10898867-10899244",
            "17:49908873-49909245",
            "18:53253224-53253614",
            "19:13318521-13318866",
            "1:21502905-21503255",
            "1:53793354-53793697",
            "2:225449721-225450068",
            "2:87141244-87141858",
            "5:137929768-137930128",
            "5:166406025-166406402",
            "5:443175-443544",
            "6:104467037-104467394",
            "6:16327703-16328107",
            "6:170870842-170871263",
            "6:45390332-45390683",
            "7:100291772-100292165",
            "7:104654446-104654794",
            "7:121928089-121928459",
            "X:146993408-146993783",
            "X:150151713-150152085",
            "X:20008884-20009246",
            "X:21385178-21385539",
            "X:24382204-24382718",
            "X:66764998-66765411"
        ],
        "MainReferenceRegion": "7:27239444-27239480"
    },
    {
        "LocusId": "HOXA13_3",
        "LocusStructure": "(NGC)*",
        "VariantType": "RareRepeat",
        "ReferenceRegion": "7:27239297-27239351",
        "RepeatUnit": "NGC",
        "Gene": "HOXA13",
        "Inheritance": "AD",
        "GeneRegion": "coding: polyalanine",
        "GeneId": "ENSG00000106031",
        "DiscoveryMethod": "L, CGA",
        "DiscoveryYear": 2000,
        "Diseases": [
            {
                "Symbol": "HFG",
                "Name": "Hand-foot-genital syndrome",
                "Inheritance": "AD",
                "OMIM": "140000",
                "NormalMax": 18,
                "PathogenicMin": 24
            }
        ],
        "OfftargetRegions": [
            "12:65957339-65957682",
            "16:24740836-24741193",
            "16:24788215-24788616",
            "16:56849613-56849994",
            "16:73580408-73580794",
            "17:10898867-10899244",
            "17:49908873-49909245",
            "18:53253224-53253614",
            "19:13318521-13318866",
            "1:21502905-21503255",
            "1:53793354-53793697",
            "2:225449721-225450068",
            "2:87141244-87141858",
            "5:137929768-137930128",
            "5:166406025-166406402",
            "5:443175-443544",
            "6:104467037-104467394",
            "6:16327703-16328107",
            "6:170870842-170871263",
            "6:45390332-45390683",
            "7:100291772-100292165",
            "7:104654446-104654794",
            "7:121928089-121928459",
            "X:146993408-146993783",
            "X:150151713-150152085",
            "X:20008884-20009246",
            "X:21385178-21385539",
            "X:24382204-24382718",
            "X:66764998-66765411"
        ],
        "MainReferenceRegion": "7:27239297-27239351"
    },
    {
        "LocusId": "HOXD13",
        "LocusStructure": "(GCG)*",
        "VariantType": "RareRepeat",
        "ReferenceRegion": "2:176957786-176957831",
        "RepeatUnit": "GCG",
        "Gene": "HOXD13",
        "Inheritance": "AD",
        "GeneRegion": "coding: polyalanine",
        "GeneId": "ENSG00000128714",
        "DiscoveryMethod": "L, CGA",
        "DiscoveryYear": 1996,
        "Diseases": [
            {
                "Symbol": "SPD",
                "Name": "Synpolydactyly",
                "Inheritance": "AD",
                "OMIM": "186300",
                "NormalMax": 15,
                "PathogenicMin": 22
            }
        ],
        "OfftargetRegions": [
            "16:24740836-24741193",
            "1:21502905-21503255",
            "2:225449721-225450068",
            "2:87141244-87141858",
            "5:443175-443544",
            "6:45390332-45390683",
            "7:100291772-100292165",
            "7:104654446-104654794",
            "X:146993408-146993783",
            "X:150151713-150152085",
            "X:20008884-20009246"
        ],
        "MainReferenceRegion": "2:176957786-176957831"
    },
    {
        "LocusId": "HTT",
        "LocusStructure": "(CAG)*CAACAG(CCG)*",
        "ReferenceRegion": [
            "chr4:3076603-3076660",
            "chr4:3076666-3076693"
        ],
        "RepeatUnit": "CAG",
        "VariantId": [
            "HTT",
            "HTT_CCG"
        ],
        "VariantType": [
            "RareRepeat",
            "Repeat"
        ],
        "Gene": "HTT",
        "Inheritance": "AD",
        "GeneRegion": "coding: polyglutamine",
        "GeneId": "ENSG00000197386",
        "DiscoveryMethod": "L, ExScr",
        "DiscoveryYear": 1993,
        "Diseases": [
            {
                "Symbol": "HD",
                "Name": "Huntington's disease",
                "Inheritance": "AD",
                "OMIM": "143100",
                "NormalMax": 26,
                "PathogenicMin": 36,
                "IntermediateRange": "27-35"
            }
        ],
        "OfftargetRegions": [
            "12:65957339-65957682",
            "16:24788215-24788616",
            "16:56849613-56849994",
            "16:73580408-73580794",
            "17:10898867-10899244",
            "17:49908873-49909245",
            "18:53253224-53253614",
            "19:13318521-13318866",
            "1:53793354-53793697",
            "5:137929768-137930128",
            "5:166406025-166406402",
            "6:104467037-104467394",
            "6:16327703-16328107",
            "6:170870842-170871263",
            "7:121928089-121928459",
            "X:21385178-21385539",
            "X:24382204-24382718",
            "X:66764998-66765411"
        ],
        "MainReferenceRegion": "chr4:3076603-3076660"
    },
    {
        "LocusId": "JPH3",
        "LocusStructure": "(CTG)*",
        "ReferenceRegion": "chr16:87637893-87637935",
        "RepeatUnit": "CTG",
        "VariantType": "RareRepeat",
        "Gene": "JPH3",
        "Inheritance": "AD",
        "GeneRegion": "coding: polyglutamine",
        "GeneId": "ENSG00000154118",
        "DiscoveryMethod": "L, RED",
        "DiscoveryYear": 2001,
        "Diseases": [
            {
                "Symbol": "HDL2",
                "Name": "Huntington disease-like 2",
                "Inheritance": "AD",
                "OMIM": "606438",
                "NormalMax": 27,
                "PathogenicMin": 41
            }
        ],
        "OfftargetRegions": [
            "12:65957339-65957682",
            "16:24788215-24788616",
            "16:56849613-56849994",
            "16:73580408-73580794",
            "17:10898867-10899244",
            "17:49908873-49909245",
            "18:53253224-53253614",
            "19:13318521-13318866",
            "1:53793354-53793697",
            "5:137929768-137930128",
            "5:166406025-166406402",
            "6:104467037-104467394",
            "6:16327703-16328107",
            "6:170870842-170871263",
            "7:121928089-121928459",
            "X:21385178-21385539",
            "X:24382204-24382718",
            "X:66764998-66765411"
        ],
        "MainReferenceRegion": "chr16:87637893-87637935"
    },
    {
        "LocusId": "NUTM2B-AS1",
        "LocusStructure": "(GGC)*",
        "VariantType": "RareRepeat",
        "ReferenceRegion": "10:81586139-81586160",
        "RepeatUnit": "GGC",
        "Gene": "LOC642361",
        "Inheritance": "AD",
        "GeneRegion": "non-coding RNA",
        "GeneId": "ENSG00000272447",
        "DiscoveryMethod": "TRhist",
        "DiscoveryYear": 2019,
        "Diseases": [
            {
                "Symbol": "OPML1",
                "Name": "Oculopharyngeal myopathy with leukoencephalopathy 1",
                "Inheritance": "AD",
                "OMIM": "618637",
                "NormalMax": 16,
                "PathogenicMin": 700
            }
        ],
        "OfftargetRegions": [
            "16:24740836-24741193",
            "1:21502905-21503255",
            "2:225449721-225450068",
            "2:87141244-87141858",
            "5:443175-443544",
            "6:45390332-45390683",
            "7:100291772-100292165",
            "7:104654446-104654794",
            "X:146993408-146993783",
            "X:150151713-150152085",
            "X:20008884-20009246"
        ],
        "MainReferenceRegion": "10:81586139-81586160"
    },
    {
        "LocusId": "LRP12",
        "LocusStructure": "(CGC)*",
        "VariantType": "RareRepeat",
        "ReferenceRegion": "8:105601198-105601225",
        "RepeatUnit": "CGC",
        "Gene": "LRP12",
        "Inheritance": "AD",
        "GeneRegion": "5'-UTR",
        "GeneId": "ENSG00000147650",
        "DiscoveryMethod": "TRhist",
        "DiscoveryYear": 2019,
        "Diseases": [
            {
                "Symbol": "OPDM1",
                "Name": "Oculopharyngodistal myopathy 1",
                "Inheritance": "AD",
                "OMIM": "164310",
                "NormalMax": 45,
                "PathogenicMin": 93
            }
        ],
        "OfftargetRegions": [
            "16:24740836-24741193",
            "1:21502905-21503255",
            "2:225449721-225450068",
            "2:87141244-87141858",
            "5:443175-443544",
            "6:45390332-45390683",
            "7:100291772-100292165",
            "7:104654446-104654794",
            "X:146993408-146993783",
            "X:150151713-150152085",
            "X:20008884-20009246"
        ],
        "MainReferenceRegion": "8:105601198-105601225"
    },
    {
        "LocusId": "MARCHF6",
        "LocusStructure": "(ATTTT)*",
        "VariantType": "RareRepeat",
        "ReferenceRegion": "5:10356458-10356523",
        "RepeatUnit": "ATTTT",
        "Gene": "MARCHF6",
        "Inheritance": "AD",
        "GeneRegion": "intron",
        "GeneId": "ENSG00000145495",
        "DiscoveryMethod": "L, ExScr",
        "DiscoveryYear": 2019,
        "PathogenicMotif": "ATTTC",
        "Diseases": [
            {
                "Symbol": "FAME3",
                "Name": "Familial adult myoclonic epilepsy 3",
                "Inheritance": "AD",
                "OMIM": "613608",
                "PathogenicMin": 668
            }
        ],
        "OfftargetRegions": [
            "13:72228369-72228809",
            "17:45077212-45077654",
            "20:17061734-17062177",
            "21:25083287-25083703",
            "2:44240340-44240777",
            "4:160263526-160263921",
            "4:21716254-21716873",
            "5:116061909-116062354",
            "5:54401648-54402330",
            "6:48671520-48672005",
            "7:151013461-151013921",
            "8:98134960-98135646",
            "9:113463787-113464361",
            "X:6720818-6721331"
        ],
        "MainReferenceRegion": "5:10356458-10356523"
    },
    {
        "LocusId": "NIPA1",
        "LocusStructure": "(CGC)*",
        "ReferenceRegion": "chr15:23086366-23086390",
        "RepeatUnit": "GCG",
        "VariantType": "RareRepeat",
        "Gene": "NIPA1",
        "Inheritance": "AD",
        "GeneRegion": "coding: polyalanine",
        "GeneId": "ENSG00000170113",
        "Diseases": [
            {
                "Symbol": "ALS",
                "Name": "Amyotrophic lateral sclerosis",
                "Inheritance": "AD",
                "OMIM": "105400",
                "NormalMax": 10,
                "PathogenicMin": 11
            }
        ],
        "OfftargetRegions": [
            "16:24740836-24741193",
            "1:21502905-21503255",
            "2:225449721-225450068",
            "2:87141244-87141858",
            "5:443175-443544",
            "6:45390332-45390683",
            "7:100291772-100292165",
            "7:104654446-104654794",
            "X:146993408-146993783",
            "X:150151713-150152085",
            "X:20008884-20009246"
        ],
        "MainReferenceRegion": "chr15:23086366-23086390"
    },
    {
        "LocusId": "NOP56",
        "LocusStructure": "(GGCCTG)*(CGCCTG)*",
        "ReferenceRegion": [
            "chr20:2633379-2633403",
            "chr20:2633403-2633421"
        ],
        "RepeatUnit": "GGCCTG",
        "VariantId": [
            "NOP56",
            "NOP56_CGCCTG"
        ],
        "VariantType": [
            "RareRepeat",
            "Repeat"
        ],
        "Gene": "NOP56",
        "Inheritance": "AD",
        "GeneRegion": "intron",
        "GeneId": "ENSG00000101361",
        "DiscoveryMethod": "L, ExScr",
        "DiscoveryYear": 2011,
        "Diseases": [
            {
                "Symbol": "SCA36",
                "Name": "Spinocerebellar ataxia 36",
                "Inheritance": "AD",
                "OMIM": "614153",
                "NormalMax": 14,
                "PathogenicMin": 650
            }
        ],
        "OfftargetRegions": [
            "5:145838390-145838909"
        ],
        "MainReferenceRegion": "chr20:2633379-2633403"
    },
    {
        "LocusId": "NOTCH2NLC",
        "LocusStructure": "(GGC)*",
        "ReferenceRegion": "1:145209323-145209353",
        "RepeatUnit": "GGC",
        "VariantType": "RareRepeat",
        "Gene": "NOTCH2NLC",
        "Inheritance": "AD",
        "GeneRegion": "coding: polyglycine",
        "GeneId": "ENSG00000286219",
        "DiscoveryMethod": "TRhist, L, WGS",
        "DiscoveryYear": 2019,
        "Diseases": [
            {
                "Symbol": "NIID",
                "Name": "Neuronal intranuclear inclusion disease",
                "Inheritance": "AD",
                "OMIM": "603472",
                "NormalMax": 39,
                "PathogenicMin": 90
            },
            {
                "Symbol": "ETM6",
                "Name": "Hereditary essential tremor type 6",
                "Inheritance": "AD",
                "OMIM": "618866",
                "NormalMax": 41,
                "PathogenicMin": 60
            }
        ],
        "OfftargetRegions": [
            "16:24740836-24741193",
            "1:21502905-21503255",
            "2:225449721-225450068",
            "2:87141244-87141858",
            "5:443175-443544",
            "6:45390332-45390683",
            "7:100291772-100292165",
            "7:104654446-104654794",
            "X:146993408-146993783",
            "X:150151713-150152085",
            "X:20008884-20009246"
        ],
        "MainReferenceRegion": "1:145209323-145209353"
    },
    {
        "LocusId": "PABPN1",
        "LocusStructure": "(GCG)*",
        "ReferenceRegion": "chr14:23790681-23790699",
        "RepeatUnit": "GCG",
        "VariantType": "RareRepeat",
        "Gene": "PABPN1",
        "Inheritance": "AD",
        "GeneRegion": "coding: polyalanine",
        "GeneId": "ENSG00000100836",
        "DiscoveryMethod": "L, ExScr",
        "DiscoveryYear": 1998,
        "Diseases": [
            {
                "Symbol": "OPMD",
                "Name": "Oculopharyngeal muscular dystrophy",
                "Inheritance": "AD",
                "OMIM": "164300",
                "NormalMax": 6,
                "PathogenicMin": 7
            }
        ],
        "OfftargetRegions": [
            "16:24740836-24741193",
            "1:21502905-21503255",
            "2:225449721-225450068",
            "2:87141244-87141858",
            "5:443175-443544",
            "6:45390332-45390683",
            "7:100291772-100292165",
            "7:104654446-104654794",
            "X:146993408-146993783",
            "X:150151713-150152085",
            "X:20008884-20009246"
        ],
        "MainReferenceRegion": "chr14:23790681-23790699"
    },
    {
        "LocusId": "PHOX2B",
        "LocusStructure": "(GCN)*",
        "ReferenceRegion": "chr4:41747989-41748049",
        "RepeatUnit": "GCN",
        "VariantType": "RareRepeat",
        "Gene": "PHOX2B",
        "Inheritance": "AD",
        "GeneRegion": "coding: polyalanine",
        "GeneId": "ENSG00000109132",
        "DiscoveryMethod": "L, CGA",
        "DiscoveryYear": 2003,
        "Diseases": [
            {
                "Symbol": "CCHS",
                "Name": "Central hypoventilation syndrome",
                "Inheritance": "AD",
                "OMIM": "209880",
                "NormalMax": 20,
                "PathogenicMin": 24
            }
        ],
        "OfftargetRegions": [
            "12:65957339-65957682",
            "16:24740836-24741193",
            "16:24788215-24788616",
            "16:56849613-56849994",
            "16:73580408-73580794",
            "17:10898867-10899244",
            "17:49908873-49909245",
            "18:53253224-53253614",
            "19:13318521-13318866",
            "1:21502905-21503255",
            "1:53793354-53793697",
            "2:225449721-225450068",
            "2:87141244-87141858",
            "5:137929768-137930128",
            "5:166406025-166406402",
            "5:443175-443544",
            "6:104467037-104467394",
            "6:16327703-16328107",
            "6:170870842-170871263",
            "6:45390332-45390683",
            "7:100291772-100292165",
            "7:104654446-104654794",
            "7:121928089-121928459",
            "X:146993408-146993783",
            "X:150151713-150152085",
            "X:20008884-20009246",
            "X:21385178-21385539",
            "X:24382204-24382718",
            "X:66764998-66765411"
        ],
        "MainReferenceRegion": "chr4:41747989-41748049"
    },
    {
        "LocusId": "PPP2R2B",
        "LocusStructure": "(GCT)*",
        "ReferenceRegion": "chr5:146258290-146258320",
        "RepeatUnit": "GCT",
        "VariantType": "RareRepeat",
        "Gene": "PPP2R2B",
        "Inheritance": "AD",
        "GeneRegion": "coding: polyserine",
        "GeneId": "ENSG00000156475",
        "DiscoveryMethod": "L, RED",
        "DiscoveryYear": 1999,
        "Diseases": [
            {
                "Symbol": "SCA12",
                "Name": "Spinocerebellar ataxia 12",
                "Inheritance": "AD",
                "OMIM": "604326",
                "NormalMax": 31,
                "PathogenicMin": 51
            }
        ],
        "OfftargetRegions": [
            "12:65957339-65957682",
            "16:24788215-24788616",
            "16:56849613-56849994",
            "16:73580408-73580794",
            "17:10898867-10899244",
            "17:49908873-49909245",
            "18:53253224-53253614",
            "19:13318521-13318866",
            "1:53793354-53793697",
            "5:137929768-137930128",
            "5:166406025-166406402",
            "6:104467037-104467394",
            "6:16327703-16328107",
            "6:170870842-170871263",
            "7:121928089-121928459",
            "X:21385178-21385539",
            "X:24382204-24382718",
            "X:66764998-66765411"
        ],
        "MainReferenceRegion": "chr5:146258290-146258320"
    },
    {
        "LocusId": "PRDM12",
        "LocusStructure": "(GCC)*",
        "VariantType": "RareRepeat",
        "ReferenceRegion": "9:133556993-133557026",
        "RepeatUnit": "GCC",
        "Gene": "PRDM12",
        "Inheritance": "AR",
        "GeneRegion": "coding: polyalanine",
        "GeneId": "ENSG00000130711",
        "Diseases": [
            {
                "Symbol": "HSAN8",
                "Name": "Hereditary sensory and autonomic neuropathy type VIII",
                "Inheritance": "AR",
                "OMIM": "616488",
                "NormalMax": 14,
                "PathogenicMin": 18
            }
        ],
        "OfftargetRegions": [
            "16:24740836-24741193",
            "1:21502905-21503255",
            "2:225449721-225450068",
            "2:87141244-87141858",
            "5:443175-443544",
            "6:45390332-45390683",
            "7:100291772-100292165",
            "7:104654446-104654794",
            "X:146993408-146993783",
            "X:150151713-150152085",
            "X:20008884-20009246"
        ],
        "MainReferenceRegion": "9:133556993-133557026"
    },
    {
        "LocusId": "PRNP",
        "LocusStructure": "(CCTCAGGGCGGTGGTGGCTGGGGGCAG)*(CCTCATGGTGGTGGCTGGGGGCAG)*",
        "VariantType": [
            "Repeat",
            "Repeat"
        ],
        "ReferenceRegion": [
            "chr20:4680016-4680043",
            "chr20:4680043-4680139"
        ],
        "RepeatUnit": "CCTCATGGTGGTGGCTGGGGGCAG",
        "VariantId": [
            "PRNP_CCTCAGGGCGGTGGTGGCTGGGGGCAG",
            "PRNP"
        ],
        "Gene": "PRNP",
        "Inheritance": "AD",
        "GeneRegion": "coding: other",
        "GeneId": "ENSG00000171867",
        "Diseases": [
            {
                "Symbol": "CJD",
                "Name": "Creutzfeldt-Jakob disease",
                "Inheritance": "AD",
                "OMIM": "123400",
                "NormalMax": 4,
                "PathogenicMin": 5
            }
        ],
        "MainReferenceRegion": "chr20:4680043-4680139"
    },
    {
        "LocusId": "RAPGEF2",
        "LocusStructure": "(TTTTA)*",
        "VariantType": "RareRepeat",
        "ReferenceRegion": "4:160263678-160263768",
        "RepeatUnit": "TTTTA",
        "Gene": "RAPGEF2",
        "Inheritance": "AD",
        "GeneRegion": "intron",
        "GeneId": "ENSG00000109756",
        "DiscoveryMethod": "TRhist",
        "DiscoveryYear": 2018,
        "PathogenicMotif": "ATTTC",
        "Diseases": [
            {
                "Symbol": "FAME7",
                "Name": "Familial adult myoclonic epilepsy 7",
                "Inheritance": "AD",
                "OMIM": "618075",
                "PathogenicMin": 60
            }
        ],
        "OfftargetRegions": [
            "13:72228369-72228809",
            "17:45077212-45077654",
            "20:17061734-17062177",
            "21:25083287-25083703",
            "2:44240340-44240777",
            "4:21716254-21716873",
            "5:116061909-116062354",
            "5:54401648-54402330",
            "6:48671520-48672005",
            "7:151013461-151013921",
            "8:98134960-98135646",
            "9:113463787-113464361",
            "X:6720818-6721331"
        ],
        "MainReferenceRegion": "4:160263678-160263768"
    },
    {
        "LocusId": "RFC1",
        "LocusStructure": "(AARRG)*",
        "ReferenceRegion": "chr4:39350044-39350099",
        "RepeatUnit": "AAAAG",
        "VariantType": "RareRepeat",
        "Gene": "RFC1",
        "Inheritance": "AR",
        "GeneRegion": "intron",
        "GeneId": "ENSG00000035928",
        "DiscoveryMethod": "L, WGS",
        "DiscoveryYear": 2019,
        "PathogenicMotif": "AAGGG",
        "Diseases": [
            {
                "Symbol": "CANVAS",
                "Name": "Cerebellar ataxia, neuropathy, and vestibular areflexia syndrome",
                "Inheritance": "AR",
                "OMIM": "614575",
                "PathogenicMin": 400
            }
        ],
        "OfftargetRegions": [
            "18:43835211-43835574",
            "1:157929591-157929948",
            "2:163609258-163609693",
            "6:51418689-51419033",
            "9:102221065-102221412"
        ],
        "MainReferenceRegion": "chr4:39350044-39350099"
    },
    {
        "LocusId": "RILPL1",
        "LocusStructure": "(GGC)*",
        "VariantType": "RareRepeat",
        "ReferenceRegion": "12:124018267-124018297",
        "RepeatUnit": "GGC",
        "Gene": "RILPL1",
        "Inheritance": "AD",
        "GeneRegion": "5'-UTR",
        "GeneId": "ENSG00000188026",
        "DiscoveryMethod": "L",
        "DiscoveryYear": 2022,
        "Diseases": [
            {
                "Symbol": "OPDM4",
                "Name": "Oculopharyngodistal myopathy type 4",
                "Inheritance": "AD",
                "OMIM": "619790",
                "NormalMax": 20,
                "PathogenicMin": 139
            }
        ],
        "OfftargetRegions": [
            "16:24740836-24741193",
            "1:21502905-21503255",
            "2:225449721-225450068",
            "2:87141244-87141858",
            "5:443175-443544",
            "6:45390332-45390683",
            "7:100291772-100292165",
            "7:104654446-104654794",
            "X:146993408-146993783",
            "X:150151713-150152085",
            "X:20008884-20009246"
        ],
        "MainReferenceRegion": "12:124018267-124018297"
    },
    {
        "LocusId": "RUNX2",
        "LocusStructure": "(GCN)*",
        "VariantType": "RareRepeat",
        "ReferenceRegion": "6:45390487-45390529",
        "RepeatUnit": "GCN",
        "Gene": "RUNX2",
        "Inheritance": "AD",
        "GeneRegion": "coding: polyalanine",
        "GeneId": "ENSG00000124813",
        "DiscoveryMethod": "L, CGA",
        "DiscoveryYear": 1997,
        "Diseases": [
            {
                "Symbol": "CCD",
                "Name": "Cleidocranial dysplasia",
                "Inheritance": "AD",
                "OMIM": "119600",
                "NormalMax": 17,
                "PathogenicMin": 27
            }
        ],
        "OfftargetRegions": [
            "12:65957339-65957682",
            "16:24740836-24741193",
            "16:24788215-24788616",
            "16:56849613-56849994",
            "16:73580408-73580794",
            "17:10898867-10899244",
            "17:49908873-49909245",
            "18:53253224-53253614",
            "19:13318521-13318866",
            "1:21502905-21503255",
            "1:53793354-53793697",
            "2:225449721-225450068",
            "2:87141244-87141858",
            "5:137929768-137930128",
            "5:166406025-166406402",
            "5:443175-443544",
            "6:104467037-104467394",
            "6:16327703-16328107",
            "6:170870842-170871263",
            "7:100291772-100292165",
            "7:104654446-104654794",
            "7:121928089-121928459",
            "X:146993408-146993783",
            "X:150151713-150152085",
            "X:20008884-20009246",
            "X:21385178-21385539",
            "X:24382204-24382718",
            "X:66764998-66765411"
        ],
        "MainReferenceRegion": "6:45390487-45390529"
    },
    {
        "LocusId": "SAMD12",
        "LocusStructure": "(TAAAA)*",
        "VariantType": "RareRepeat",
        "ReferenceRegion": "8:119379054-119379119",
        "RepeatUnit": "TAAAA",
        "Gene": "SAMD12",
        "Inheritance": "AD",
        "GeneRegion": "intron",
        "GeneId": "ENSG00000177570",
        "DiscoveryMethod": "L, ExScr",
        "DiscoveryYear": 2018,
        "PathogenicMotif": "ATTTC",
        "Diseases": [
            {
                "Symbol": "FAME1",
                "Name": "Familial adult myoclonic epilepsy 1",
                "Inheritance": "AD",
                "OMIM": "601068",
                "PathogenicMin": 100
            }
        ],
        "OfftargetRegions": [
            "13:72228369-72228809",
            "17:45077212-45077654",
            "20:17061734-17062177",
            "21:25083287-25083703",
            "2:44240340-44240777",
            "4:160263526-160263921",
            "4:21716254-21716873",
            "5:116061909-116062354",
            "5:54401648-54402330",
            "6:48671520-48672005",
            "7:151013461-151013921",
            "8:98134960-98135646",
            "9:113463787-113464361",
            "X:6720818-6721331"
        ],
        "MainReferenceRegion": "8:119379054-119379119"
    },
    {
        "LocusId": "SOX3",
        "LocusStructure": "(NGC)*",
        "VariantType": "RareRepeat",
        "ReferenceRegion": "X:139586481-139586526",
        "RepeatUnit": "NGC",
        "Gene": "SOX3",
        "Inheritance": "XR",
        "GeneRegion": "coding: polyalanine",
        "GeneId": "ENSG00000134595",
        "DiscoveryMethod": "L, CGA",
        "DiscoveryYear": 2002,
        "Diseases": [
            {
                "Symbol": "XLMR",
                "Name": "X-linked mental retardation with isolated growth hormone",
                "Inheritance": "XR",
                "OMIM": "300123",
                "NormalMax": 15,
                "PathogenicMin": 26
            },
            {
                "Symbol": "PHPX",
                "Name": "X-linked panhypopituitarism",
                "Inheritance": "XR",
                "OMIM": "312000",
                "NormalMax": 15,
                "PathogenicMin": 22
            }
        ],
        "OfftargetRegions": [
            "12:65957339-65957682",
            "16:24740836-24741193",
            "16:24788215-24788616",
            "16:56849613-56849994",
            "16:73580408-73580794",
            "17:10898867-10899244",
            "17:49908873-49909245",
            "18:53253224-53253614",
            "19:13318521-13318866",
            "1:21502905-21503255",
            "1:53793354-53793697",
            "2:225449721-225450068",
            "2:87141244-87141858",
            "5:137929768-137930128",
            "5:166406025-166406402",
            "5:443175-443544",
            "6:104467037-104467394",
            "6:16327703-16328107",
            "6:170870842-170871263",
            "6:45390332-45390683",
            "7:100291772-100292165",
            "7:104654446-104654794",
            "7:121928089-121928459",
            "X:146993408-146993783",
            "X:150151713-150152085",
            "X:20008884-20009246",
            "X:21385178-21385539",
            "X:24382204-24382718",
            "X:66764998-66765411"
        ],
        "MainReferenceRegion": "X:139586481-139586526"
    },
    {
        "LocusId": "STARD7",
        "LocusStructure": "(AAAAT)*",
        "VariantType": "RareRepeat",
        "ReferenceRegion": "2:96862804-96862859",
        "RepeatUnit": "AAAAT",
        "Gene": "STARD7",
        "Inheritance": "AD",
        "GeneRegion": "intron",
        "GeneId": "ENSG00000084090",
        "DiscoveryMethod": "L, ExScr",
        "DiscoveryYear": 2019,
        "PathogenicMotif": "ATTTC",
        "Diseases": [
            {
                "Symbol": "FAME2",
                "Name": "Familial adult myoclonic epilepsy 2",
                "Inheritance": "AD",
                "OMIM": "607876",
                "PathogenicMin": 274
            }
        ],
        "OfftargetRegions": [
            "13:72228369-72228809",
            "17:45077212-45077654",
            "20:17061734-17062177",
            "21:25083287-25083703",
            "2:44240340-44240777",
            "4:160263526-160263921",
            "4:21716254-21716873",
            "5:116061909-116062354",
            "5:54401648-54402330",
            "6:48671520-48672005",
            "7:151013461-151013921",
            "8:98134960-98135646",
            "9:113463787-113464361",
            "X:6720818-6721331"
        ],
        "MainReferenceRegion": "2:96862804-96862859"
    },
    {
        "LocusId": "TBP",
        "LocusStructure": "(GCA)*",
        "ReferenceRegion": "chr6:170870994-170871105",
        "RepeatUnit": "GCA",
        "VariantType": "RareRepeat",
        "Gene": "TBP",
        "Inheritance": "AD",
        "GeneRegion": "coding: polyglutamine",
        "GeneId": "ENSG00000112592",
        "DiscoveryMethod": "L, CGA",
        "DiscoveryYear": 1999,
        "Diseases": [
            {
                "Symbol": "SCA17",
                "Name": "Spinocerebellar ataxia 17",
                "Inheritance": "AD",
                "OMIM": "607136",
                "NormalMax": 42,
                "PathogenicMin": 43
            }
        ],
        "OfftargetRegions": [
            "12:65957339-65957682",
            "16:24788215-24788616",
            "16:56849613-56849994",
            "16:73580408-73580794",
            "17:10898867-10899244",
            "17:49908873-49909245",
            "18:53253224-53253614",
            "19:13318521-13318866",
            "1:53793354-53793697",
            "5:137929768-137930128",
            "5:166406025-166406402",
            "6:104467037-104467394",
            "6:16327703-16328107",
            "7:121928089-121928459",
            "X:21385178-21385539",
            "X:24382204-24382718",
            "X:66764998-66765411"
        ],
        "MainReferenceRegion": "chr6:170870994-170871105"
    },
    {
        "LocusId": "TBX1",
        "LocusStructure": "(GCN)*",
        "VariantType": "RareRepeat",
        "ReferenceRegion": "22:19754285-19754330",
        "RepeatUnit": "GCN",
        "Gene": "TBX1",
        "Inheritance": "AD",
        "GeneRegion": "coding: polyalanine",
        "GeneId": "ENSG00000184058",
        "Diseases": [
            {
                "Symbol": "TOF",
                "Name": "Tetralogy of Fallot",
                "Inheritance": "AD",
                "OMIM": "187500",
                "NormalMax": 15,
                "PathogenicMin": 25
            }
        ],
        "OfftargetRegions": [
            "12:65957339-65957682",
            "16:24740836-24741193",
            "16:24788215-24788616",
            "16:56849613-56849994",
            "16:73580408-73580794",
            "17:10898867-10899244",
            "17:49908873-49909245",
            "18:53253224-53253614",
            "19:13318521-13318866",
            "1:21502905-21503255",
            "1:53793354-53793697",
            "2:225449721-225450068",
            "2:87141244-87141858",
            "5:137929768-137930128",
            "5:166406025-166406402",
            "5:443175-443544",
            "6:104467037-104467394",
            "6:16327703-16328107",
            "6:170870842-170871263",
            "6:45390332-45390683",
            "7:100291772-100292165",
            "7:104654446-104654794",
            "7:121928089-121928459",
            "X:146993408-146993783",
            "X:150151713-150152085",
            "X:20008884-20009246",
            "X:21385178-21385539",
            "X:24382204-24382718",
            "X:66764998-66765411"
        ],
        "MainReferenceRegion": "22:19754285-19754330"
    },
    {
        "LocusId": "TCF4",
        "LocusStructure": "(CAG)*",
        "ReferenceRegion": "chr18:53253386-53253458",
        "RepeatUnit": "CAG",
        "VariantType": "RareRepeat",
        "Gene": "TCF4",
        "Inheritance": "AD",
        "GeneRegion": "intron",
        "GeneId": "ENSG00000196628",
        "DiscoveryMethod": "L, GWAS",
        "DiscoveryYear": 2015,
        "Diseases": [
            {
                "Symbol": "FECD3",
                "Name": "Fuchs endothelial corneal dystrophy-3",
                "Inheritance": "AD",
                "OMIM": "613267",
                "NormalMax": 31,
                "PathogenicMin": 50
            }
        ],
        "OfftargetRegions": [
            "12:65957339-65957682",
            "16:24788215-24788616",
            "16:56849613-56849994",
            "16:73580408-73580794",
            "17:10898867-10899244",
            "17:49908873-49909245",
            "19:13318521-13318866",
            "1:53793354-53793697",
            "5:137929768-137930128",
            "5:166406025-166406402",
            "6:104467037-104467394",
            "6:16327703-16328107",
            "6:170870842-170871263",
            "7:121928089-121928459",
            "X:21385178-21385539",
            "X:24382204-24382718",
            "X:66764998-66765411"
        ],
        "MainReferenceRegion": "chr18:53253386-53253458"
    },
    {
        "LocusId": "TNRC6A",
        "LocusStructure": "(TTTTA)*",
        "VariantType": "RareRepeat",
        "ReferenceRegion": "16:24624760-24624850",
        "RepeatUnit": "TTTTA",
        "Gene": "TNRC6A",
        "Inheritance": "AD",
        "GeneRegion": "intron",
        "GeneId": "ENSG00000090905",
        "DiscoveryMethod": "TRhist",
        "DiscoveryYear": 2018,
        "PathogenicMotif": "ATTTC",
        "Diseases": [
            {
                "Symbol": "FAME6",
                "Name": "Familial adult myoclonic epilepsy 6",
                "Inheritance": "AD",
                "OMIM": "618074",
                "PathogenicMin": 1100
            }
        ],
        "OfftargetRegions": [
            "13:72228369-72228809",
            "17:45077212-45077654",
            "20:17061734-17062177",
            "21:25083287-25083703",
            "2:44240340-44240777",
            "4:160263526-160263921",
            "4:21716254-21716873",
            "5:116061909-116062354",
            "5:54401648-54402330",
            "6:48671520-48672005",
            "7:151013461-151013921",
            "8:98134960-98135646",
            "9:113463787-113464361",
            "X:6720818-6721331"
        ],
        "MainReferenceRegion": "16:24624760-24624850"
    },
    {
        "LocusId": "VWA1",
        "LocusStructure": "(GGCGCGGAGC)*",
        "VariantType": "Repeat",
        "ReferenceRegion": "1:1371178-1371198",
        "RepeatUnit": "GGCGCGGAGC",
        "Gene": "VWA1",
        "Inheritance": "AR",
        "GeneRegion": "coding: other",
        "GeneId": "ENSG00000179403",
        "Diseases": [
            {
                "Symbol": "HMN",
                "Name": "Hereditary motor neuropathy",
                "Inheritance": "AR",
                "OMIM": "619216",
                "NormalMax": 2,
                "PathogenicMin": 3
            }
        ],
        "MainReferenceRegion": "1:1371178-1371198"
    },
    {
        "LocusId": "XYLT1",
        "LocusStructure": "(GCC)*",
        "VariantType": "RareRepeat",
        "ReferenceRegion": "16:17564764-17564779",
        "RepeatUnit": "GCC",
        "Gene": "XYLT1",
        "Inheritance": "AR",
        "GeneRegion": "5'-UTR",
        "GeneId": "ENSG00000103489",
        "DiscoveryMethod": "ADO, Me",
        "DiscoveryYear": 2019,
        "Diseases": [
            {
                "Symbol": "DBQD2",
                "Name": "Desbuquois dysplasia-2",
                "Inheritance": "AR",
                "OMIM": "615777",
                "NormalMax": 20,
                "PathogenicMin": 110
            }
        ],
        "OfftargetRegions": [
            "16:24740836-24741193",
            "1:21502905-21503255",
            "2:225449721-225450068",
            "2:87141244-87141858",
            "5:443175-443544",
            "6:45390332-45390683",
            "7:100291772-100292165",
            "7:104654446-104654794",
            "X:146993408-146993783",
            "X:150151713-150152085",
            "X:20008884-20009246"
        ],
        "MainReferenceRegion": "16:17564764-17564779"
    },
    {
        "LocusId": "YEATS2",
        "LocusStructure": "(TTTTA)*",
        "VariantType": "RareRepeat",
        "ReferenceRegion": "3:183429975-183430010",
        "RepeatUnit": "TTTTA",
        "Gene": "YEATS2",
        "Inheritance": "AD",
        "GeneRegion": "intron",
        "GeneId": "ENSG00000163872",
        "DiscoveryMethod": "L, ExScr",
        "DiscoveryYear": 2019,
        "PathogenicMotif": "ATTTC",
        "Diseases": [
            {
                "Symbol": "FAME4",
                "Name": "Familial adult myoclonic epilepsy 4",
                "Inheritance": "AD",
                "OMIM": "615127",
                "PathogenicMin": 1000
            }
        ],
        "OfftargetRegions": [
            "13:72228369-72228809",
            "17:45077212-45077654",
            "20:17061734-17062177",
            "21:25083287-25083703",
            "2:44240340-44240777",
            "4:160263526-160263921",
            "4:21716254-21716873",
            "5:116061909-116062354",
            "5:54401648-54402330",
            "6:48671520-48672005",
            "7:151013461-151013921",
            "8:98134960-98135646",
            "9:113463787-113464361",
            "X:6720818-6721331"
        ],
        "MainReferenceRegion": "3:183429975-183430010"
    },
    {
        "LocusId": "ZIC2",
        "LocusStructure": "(GCN)*",
        "VariantType": "RareRepeat",
        "ReferenceRegion": "13:100637702-100637747",
        "RepeatUnit": "GCN",
        "Gene": "ZIC2",
        "Inheritance": "AD",
        "GeneRegion": "coding: polyalanine",
        "GeneId": "ENSG00000043355",
        "DiscoveryMethod": "L, CGA",
        "DiscoveryYear": 2001,
        "Diseases": [
            {
                "Symbol": "HPE5",
                "Name": "Holoprosencephaly 5",
                "Inheritance": "AD",
                "OMIM": "609637",
                "NormalMax": 15,
                "PathogenicMin": 25
            }
        ],
        "OfftargetRegions": [
            "12:65957339-65957682",
            "16:24740836-24741193",
            "16:24788215-24788616",
            "16:56849613-56849994",
            "16:73580408-73580794",
            "17:10898867-10899244",
            "17:49908873-49909245",
            "18:53253224-53253614",
            "19:13318521-13318866",
            "1:21502905-21503255",
            "1:53793354-53793697",
            "2:225449721-225450068",
            "2:87141244-87141858",
            "5:137929768-137930128",
            "5:166406025-166406402",
            "5:443175-443544",
            "6:104467037-104467394",
            "6:16327703-16328107",
            "6:170870842-170871263",
            "6:45390332-45390683",
            "7:100291772-100292165",
            "7:104654446-104654794",
            "7:121928089-121928459",
            "X:146993408-146993783",
            "X:150151713-150152085",
            "X:20008884-20009246",
            "X:21385178-21385539",
            "X:24382204-24382718",
            "X:66764998-66765411"
        ],
        "MainReferenceRegion": "13:100637702-100637747"
    },
    {
        "LocusId": "ZIC3",
        "LocusStructure": "(GCN)*",
        "VariantType": "RareRepeat",
        "ReferenceRegion": "X:136648985-136649015",
        "RepeatUnit": "GCN",
        "Gene": "ZIC3",
        "Inheritance": "XR",
        "GeneRegion": "coding: polyalanine",
        "GeneId": "ENSG00000156925",
        "Diseases": [
            {
                "Symbol": "VACTERLX",
                "Name": "X-linked VACTERL syndrome",
                "Inheritance": "XR",
                "OMIM": "314390",
                "NormalMax": 10,
                "PathogenicMin": 12
            }
        ],
        "OfftargetRegions": [
            "12:65957339-65957682",
            "16:24740836-24741193",
            "16:24788215-24788616",
            "16:56849613-56849994",
            "16:73580408-73580794",
            "17:10898867-10899244",
            "17:49908873-49909245",
            "18:53253224-53253614",
            "19:13318521-13318866",
            "1:21502905-21503255",
            "1:53793354-53793697",
            "2:225449721-225450068",
            "2:87141244-87141858",
            "5:137929768-137930128",
            "5:166406025-166406402",
            "5:443175-443544",
            "6:104467037-104467394",
            "6:16327703-16328107",
            "6:170870842-170871263",
            "6:45390332-45390683",
            "7:100291772-100292165",
            "7:104654446-104654794",
            "7:121928089-121928459",
            "X:146993408-146993783",
            "X:150151713-150152085",
            "X:20008884-20009246",
            "X:21385178-21385539",
            "X:24382204-24382718",
            "X:66764998-66765411"
        ],
        "MainReferenceRegion": "X:136648985-136649015"
    }
]
