# Supplementary material for: Clinical and genetic diagnostic challenges in presumed hereditary ataxia
Source: J Neurol. 2026 Mar 23;273(4):225. doi: 10.1007/s00415-026-13756-7 (PMC13009057; doi:10.1007/s00415-026-13756-7)
Supplement: Supplementary file 3 — Online Resource 3: Variant catalog based on gnomAD information with offtargets (genome built GRCh38). Supplementary file3 (JSON 86 KB) [file 415_2026_13756_MOESM3_ESM.json]

[
    {
        "LocusId": "AFF2",
        "LocusStructure": "(GCC)*",
        "ReferenceRegion": "chrX:148500631-148500691",
        "RepeatUnit": "GCC",
        "VariantType": "RareRepeat",
        "Gene": "AFF2",
        "Inheritance": "XR",
        "GeneRegion": "5'-UTR",
        "GeneId": "ENSG00000155966",
        "DiscoveryMethod": "K, L",
        "DiscoveryYear": 1993,
        "Diseases": [
            {
                "Symbol": "FRAXE",
                "Name": "FRAXE mental retardation",
                "Inheritance": "XR",
                "OMIM": "309548",
                "NormalMax": 25,
                "PathogenicMin": 200
            }
        ],
        "OfftargetRegions": [
            "chr16:24729510-24729868",
            "chr1:21176412-21176763",
            "chr2:224585004-224585351",
            "chr2:86914126-86914735",
            "chr5:443060-443432",
            "chr6:117907024-117907372",
            "chr6:45422595-45422950",
            "chr7:100694148-100694545",
            "chr7:105013999-105014347",
            "chrX:147911890-147912265",
            "chrX:150983240-150983612",
            "chrX:19990766-19991128"
        ],
        "MainReferenceRegion": "chrX:148500631-148500691"
    },
    {
        "LocusId": "AR",
        "LocusStructure": "(GCA)*",
        "ReferenceRegion": "chrX:67545316-67545385",
        "RepeatUnit": "GCA",
        "VariantType": "RareRepeat",
        "Gene": "AR",
        "Inheritance": "XR",
        "GeneRegion": "coding: polyglutamine",
        "GeneId": "ENSG00000169083",
        "DiscoveryMethod": "L, CGA",
        "DiscoveryYear": 1991,
        "Diseases": [
            {
                "Symbol": "SBMA",
                "Name": "Spinal and bulbar muscular atrophy",
                "Inheritance": "XR",
                "OMIM": "313200",
                "NormalMax": 35,
                "PathogenicMin": 40
            }
        ],
        "OfftargetRegions": [
            "chr12:65563559-65563902",
            "chr16:24776892-24777296",
            "chr16:56815697-56816082",
            "chr16:73546509-73546894",
            "chr17:10995550-10995927",
            "chr17:51831513-51831885",
            "chr18:55585990-55586383",
            "chr19:13207704-13208051",
            "chr5:166979020-166979397",
            "chr6:104019162-104019520",
            "chr6:16327473-16327876",
            "chr6:170561754-170562172",
            "chr7:122288035-122288404",
            "chr9:20414125-20414554",
            "chrX:21367060-21367421",
            "chrX:24364087-24364601"
        ],
        "MainReferenceRegion": "chrX:67545316-67545385"
    },
    {
        "LocusId": "ARX_1",
        "LocusStructure": "(NGC)*",
        "VariantType": "RareRepeat",
        "ReferenceRegion": "chrX:25013649-25013697",
        "RepeatUnit": "NGC",
        "Gene": "ARX",
        "Inheritance": "XR",
        "GeneRegion": "coding: polyalanine",
        "GeneId": "ENSG00000004848",
        "Diseases": [
            {
                "Symbol": "DEE1",
                "Name": "Developmental and epileptic encephalopathy-1",
                "Inheritance": "XR",
                "OMIM": "308350",
                "NormalMax": 16,
                "PathogenicMin": 23
            },
            {
                "Symbol": "MRXARX",
                "Name": "X-linked mental retardation with or without seizures",
                "Inheritance": "XR",
                "OMIM": "300419",
                "NormalMax": 16,
                "PathogenicMin": 18
            }
        ],
        "OfftargetRegions": [
            "chr12:65563559-65563902",
            "chr16:24729510-24729868",
            "chr16:24776892-24777296",
            "chr16:56815697-56816082",
            "chr16:73546509-73546894",
            "chr17:10995550-10995927",
            "chr17:51831513-51831885",
            "chr18:55585990-55586383",
            "chr19:13207704-13208051",
            "chr1:21176412-21176763",
            "chr2:224585004-224585351",
            "chr2:86914126-86914735",
            "chr5:166979020-166979397",
            "chr5:443060-443432",
            "chr6:104019162-104019520",
            "chr6:117907024-117907372",
            "chr6:16327473-16327876",
            "chr6:170561754-170562172",
            "chr6:45422595-45422950",
            "chr7:100694148-100694545",
            "chr7:105013999-105014347",
            "chr7:122288035-122288404",
            "chr9:20414125-20414554",
            "chrX:147911890-147912265",
            "chrX:150983240-150983612",
            "chrX:19990766-19991128",
            "chrX:21367060-21367421",
            "chrX:24364087-24364601",
            "chrX:67545156-67545569"
        ],
        "MainReferenceRegion": "chrX:25013649-25013697"
    },
    {
        "LocusId": "ARX_2",
        "LocusStructure": "(NGC)*",
        "VariantType": "RareRepeat",
        "ReferenceRegion": "chrX:25013529-25013565",
        "RepeatUnit": "NGC",
        "Gene": "ARX",
        "Inheritance": "XR",
        "GeneRegion": "coding: polyalanine",
        "GeneId": "ENSG00000004848",
        "Diseases": [
            {
                "Symbol": "DEE1",
                "Name": "Developmental and epileptic encephalopathy-1",
                "Inheritance": "XR",
                "OMIM": "308350",
                "NormalMax": 12,
                "PathogenicMin": 20
            },
            {
                "Symbol": "PRTS",
                "Name": "Partington syndrome",
                "Inheritance": "XR",
                "OMIM": "309510",
                "NormalMax": 12,
                "PathogenicMin": 20
            },
            {
                "Symbol": "MRXARX",
                "Name": "X-linked mental retardation with or without seizures",
                "Inheritance": "XR",
                "OMIM": "300419",
                "NormalMax": 12,
                "PathogenicMin": 23
            }
        ],
        "OfftargetRegions": [
            "chr12:65563559-65563902",
            "chr16:24729510-24729868",
            "chr16:24776892-24777296",
            "chr16:56815697-56816082",
            "chr16:73546509-73546894",
            "chr17:10995550-10995927",
            "chr17:51831513-51831885",
            "chr18:55585990-55586383",
            "chr19:13207704-13208051",
            "chr1:21176412-21176763",
            "chr2:224585004-224585351",
            "chr2:86914126-86914735",
            "chr5:166979020-166979397",
            "chr5:443060-443432",
            "chr6:104019162-104019520",
            "chr6:117907024-117907372",
            "chr6:16327473-16327876",
            "chr6:170561754-170562172",
            "chr6:45422595-45422950",
            "chr7:100694148-100694545",
            "chr7:105013999-105014347",
            "chr7:122288035-122288404",
            "chr9:20414125-20414554",
            "chrX:147911890-147912265",
            "chrX:150983240-150983612",
            "chrX:19990766-19991128",
            "chrX:21367060-21367421",
            "chrX:24364087-24364601",
            "chrX:67545156-67545569"
        ],
        "MainReferenceRegion": "chrX:25013529-25013565"
    },
    {
        "LocusId": "ATN1",
        "LocusStructure": "(CAG)*",
        "ReferenceRegion": "chr12:6936716-6936773",
        "RepeatUnit": "CAG",
        "VariantType": "RareRepeat",
        "Gene": "ATN1",
        "Inheritance": "AD",
        "GeneRegion": "coding: polyglutamine",
        "GeneId": "ENSG00000111676",
        "DiscoveryMethod": "L, ExScr",
        "DiscoveryYear": 1994,
        "Diseases": [
            {
                "Symbol": "DRPLA",
                "Name": "Dentatorubral-pallidoluysian atrophy",
                "Inheritance": "AD",
                "OMIM": "125370",
                "NormalMax": 23,
                "PathogenicMin": 49
            }
        ],
        "OfftargetRegions": [
            "chr12:65563559-65563902",
            "chr16:24776892-24777296",
            "chr16:56815697-56816082",
            "chr16:73546509-73546894",
            "chr17:10995550-10995927",
            "chr17:51831513-51831885",
            "chr18:55585990-55586383",
            "chr19:13207704-13208051",
            "chr5:166979020-166979397",
            "chr6:104019162-104019520",
            "chr6:16327473-16327876",
            "chr6:170561754-170562172",
            "chr7:122288035-122288404",
            "chr9:20414125-20414554",
            "chrX:21367060-21367421",
            "chrX:24364087-24364601",
            "chrX:67545156-67545569"
        ],
        "MainReferenceRegion": "chr12:6936716-6936773"
    },
    {
        "LocusId": "ATXN1",
        "LocusStructure": "(TGC)*",
        "ReferenceRegion": "chr6:16327633-16327723",
        "RepeatUnit": "TGC",
        "VariantType": "RareRepeat",
        "Gene": "ATXN1",
        "Inheritance": "AD",
        "GeneRegion": "coding: polyglutamine",
        "GeneId": "ENSG00000124788",
        "DiscoveryMethod": "L, ExScr",
        "DiscoveryYear": 1993,
        "Diseases": [
            {
                "Symbol": "SCA1",
                "Name": "Spinocerebellar ataxia 1",
                "Inheritance": "AD",
                "OMIM": "164400",
                "NormalMax": 32,
                "PathogenicMin": 39,
                "IntermediateRange": "36-38"
            }
        ],
        "OfftargetRegions": [
            "chr12:65563559-65563902",
            "chr16:24776892-24777296",
            "chr16:56815697-56816082",
            "chr16:73546509-73546894",
            "chr17:10995550-10995927",
            "chr17:51831513-51831885",
            "chr18:55585990-55586383",
            "chr19:13207704-13208051",
            "chr5:166979020-166979397",
            "chr6:104019162-104019520",
            "chr6:170561754-170562172",
            "chr7:122288035-122288404",
            "chr9:20414125-20414554",
            "chrX:21367060-21367421",
            "chrX:24364087-24364601",
            "chrX:67545156-67545569"
        ],
        "MainReferenceRegion": "chr6:16327633-16327723"
    },
    {
        "LocusId": "ATXN10",
        "LocusStructure": "(ATTCT)*",
        "ReferenceRegion": "chr22:45795354-45795424",
        "RepeatUnit": "ATTCT",
        "VariantType": "RareRepeat",
        "Gene": "ATXN10",
        "Inheritance": "AD",
        "GeneRegion": "intron",
        "GeneId": "ENSG00000130638",
        "DiscoveryMethod": "L, ExScr",
        "DiscoveryYear": 2000,
        "Diseases": [
            {
                "Symbol": "SCA10",
                "Name": "Spinocerebellar ataxia 10",
                "Inheritance": "AD",
                "OMIM": "603516",
                "NormalMax": 29,
                "PathogenicMin": 800,
                "IntermediateRange": "30-799"
            }
        ],
        "OfftargetRegions": [
            "chr8:116615424-116615898",
            "chrX:9791816-9792313"
        ],
        "MainReferenceRegion": "chr22:45795354-45795424"
    },
    {
        "LocusId": "ATXN2",
        "LocusStructure": "(GCT)*",
        "ReferenceRegion": "chr12:111598949-111599018",
        "RepeatUnit": "GCT",
        "VariantType": "RareRepeat",
        "Gene": "ATXN2",
        "Inheritance": "AD",
        "GeneRegion": "coding: polyglutamine",
        "GeneId": "ENSG00000204842",
        "DiscoveryMethod": "L, cl",
        "DiscoveryYear": 1996,
        "Diseases": [
            {
                "Symbol": "SCA2",
                "Name": "Spinocerebellar ataxia 2",
                "Inheritance": "AD",
                "OMIM": "183090",
                "NormalMax": 31,
                "PathogenicMin": 35,
                "IntermediateRange": "32-34"
            }
        ],
        "OfftargetRegions": [
            "chr12:65563559-65563902",
            "chr16:24776892-24777296",
            "chr16:56815697-56816082",
            "chr16:73546509-73546894",
            "chr17:10995550-10995927",
            "chr17:51831513-51831885",
            "chr18:55585990-55586383",
            "chr19:13207704-13208051",
            "chr5:166979020-166979397",
            "chr6:104019162-104019520",
            "chr6:16327473-16327876",
            "chr6:170561754-170562172",
            "chr7:122288035-122288404",
            "chr9:20414125-20414554",
            "chrX:21367060-21367421",
            "chrX:24364087-24364601",
            "chrX:67545156-67545569"
        ],
        "MainReferenceRegion": "chr12:111598949-111599018"
    },
    {
        "LocusId": "ATXN3",
        "LocusStructure": "(CTG)*",
        "ReferenceRegion": "chr14:92071010-92071040",
        "RepeatUnit": "CTG",
        "VariantType": "RareRepeat",
        "Gene": "ATXN3",
        "Inheritance": "AD",
        "GeneRegion": "coding: polyglutamine",
        "GeneId": "ENSG00000066427",
        "DiscoveryMethod": "L, cl",
        "DiscoveryYear": 1994,
        "Diseases": [
            {
                "Symbol": "SCA3",
                "Name": "Spinocerebellar ataxia 3",
                "Inheritance": "AD",
                "OMIM": "109150",
                "NormalMax": 44,
                "PathogenicMin": 56,
                "IntermediateRange": "45-55"
            }
        ],
        "OfftargetRegions": [
            "chr12:65563559-65563902",
            "chr16:24776892-24777296",
            "chr16:56815697-56816082",
            "chr16:73546509-73546894",
            "chr17:10995550-10995927",
            "chr17:51831513-51831885",
            "chr18:55585990-55586383",
            "chr19:13207704-13208051",
            "chr5:166979020-166979397",
            "chr6:104019162-104019520",
            "chr6:16327473-16327876",
            "chr6:170561754-170562172",
            "chr7:122288035-122288404",
            "chr9:20414125-20414554",
            "chrX:21367060-21367421",
            "chrX:24364087-24364601",
            "chrX:67545156-67545569"
        ],
        "MainReferenceRegion": "chr14:92071010-92071040"
    },
    {
        "LocusId": "ATXN7",
        "LocusStructure": "(GCA)*(GCC)+",
        "ReferenceRegion": [
            "chr3:63912684-63912714",
            "chr3:63912714-63912726"
        ],
        "RepeatUnit": "GCA",
        "VariantId": [
            "ATXN7",
            "ATXN7_GCC"
        ],
        "VariantType": [
            "RareRepeat",
            "Repeat"
        ],
        "Gene": "ATXN7",
        "Inheritance": "AD",
        "GeneRegion": "coding: polyglutamine",
        "GeneId": "ENSG00000163635",
        "DiscoveryMethod": "L, cl",
        "DiscoveryYear": 1996,
        "Diseases": [
            {
                "Symbol": "SCA7",
                "Name": "Spinocerebellar ataxia 7",
                "Inheritance": "AD",
                "OMIM": "164500",
                "NormalMax": 33,
                "PathogenicMin": 37,
                "IntermediateRange": "34-36"
            }
        ],
        "OfftargetRegions": [
            "chr12:65563559-65563902",
            "chr16:24776892-24777296",
            "chr16:56815697-56816082",
            "chr16:73546509-73546894",
            "chr17:10995550-10995927",
            "chr17:51831513-51831885",
            "chr18:55585990-55586383",
            "chr19:13207704-13208051",
            "chr5:166979020-166979397",
            "chr6:104019162-104019520",
            "chr6:16327473-16327876",
            "chr6:170561754-170562172",
            "chr7:122288035-122288404",
            "chr9:20414125-20414554",
            "chrX:21367060-21367421",
            "chrX:24364087-24364601",
            "chrX:67545156-67545569"
        ],
        "MainReferenceRegion": "chr3:63912684-63912714"
    },
    {
        "LocusId": "ATXN8OS",
        "LocusStructure": "(CTA)*(CTG)*",
        "ReferenceRegion": [
            "chr13:70139353-70139383",
            "chr13:70139383-70139428"
        ],
        "RepeatUnit": "CTG",
        "VariantId": [
            "ATXN8OS_CTA",
            "ATXN8OS"
        ],
        "VariantType": [
            "Repeat",
            "RareRepeat"
        ],
        "Gene": "ATXN8",
        "Inheritance": "AD",
        "GeneRegion": "3'-UTR",
        "GeneId": "ENSG00000230223",
        "DiscoveryMethod": "L, cl",
        "DiscoveryYear": 1999,
        "Diseases": [
            {
                "Symbol": "SCA8",
                "Name": "Spinocerebellar ataxia 8",
                "Inheritance": "AD",
                "OMIM": "608768",
                "NormalMax": 37,
                "PathogenicMin": 80,
                "IntermediateRange": "38-79"
            }
        ],
        "OfftargetRegions": [
            "chr12:65563559-65563902",
            "chr16:24776892-24777296",
            "chr16:56815697-56816082",
            "chr16:73546509-73546894",
            "chr17:10995550-10995927",
            "chr17:51831513-51831885",
            "chr18:55585990-55586383",
            "chr19:13207704-13208051",
            "chr5:166979020-166979397",
            "chr6:104019162-104019520",
            "chr6:16327473-16327876",
            "chr6:170561754-170562172",
            "chr7:122288035-122288404",
            "chr9:20414125-20414554",
            "chrX:21367060-21367421",
            "chrX:24364087-24364601",
            "chrX:67545156-67545569"
        ],
        "MainReferenceRegion": "chr13:70139383-70139428"
    },
    {
        "LocusId": "BEAN1",
        "LocusStructure": "(TAAAA)*",
        "VariantType": "RareRepeat",
        "ReferenceRegion": "chr16:66490398-66490453",
        "RepeatUnit": "TAAAA",
        "Gene": "BEAN1",
        "Inheritance": "AD",
        "GeneRegion": "intron",
        "GeneId": "ENSG00000166546",
        "DiscoveryMethod": "L",
        "DiscoveryYear": 2009,
        "PathogenicMotif": "TGGAA  (+TAGAA)",
        "Diseases": [
            {
                "Symbol": "SCA31",
                "Name": "Spinocerebellar ataxia 31",
                "Inheritance": "AD",
                "OMIM": "117210",
                "PathogenicMin": 500
            }
        ],
        "OfftargetRegions": [
            "chr10:94531487-94532013",
            "chr13:71654237-71654677",
            "chr17:46999846-47000288",
            "chr20:17081089-17081531",
            "chr21:23710971-23711386",
            "chr22:21395520-21395928",
            "chr2:44013201-44013638",
            "chr4:21714633-21715248",
            "chr4_KI270790v1_alt:200469-201085",
            "chr5:116726213-116726658",
            "chr5:55105820-55106484",
            "chr7:151316374-151316835",
            "chr7:75175257-75175679",
            "chr9:110701505-110702081",
            "chr9:25543141-25543554",
            "chrX:6802782-6803290"
        ],
        "MainReferenceRegion": "chr16:66490398-66490453"
    },
    {
        "LocusId": "C9ORF72",
        "LocusStructure": "(GGCCCC)*",
        "OfftargetRegions": [
            "chr11:2884682-2885113",
            "chr13:106917429-106917798",
            "chr20:62065082-62065458",
            "chr5:177370889-177371277",
            "chrX:154341430-154341779",
            "chrX:154390328-154390720"
        ],
        "ReferenceRegion": "chr9:27573528-27573546",
        "RepeatUnit": "GGCCCC",
        "VariantType": "RareRepeat",
        "Gene": "C9orf72",
        "Inheritance": "AD",
        "GeneRegion": "intron",
        "GeneId": "ENSG00000147894",
        "DiscoveryMethod": "L, WGS",
        "DiscoveryYear": 2011,
        "Diseases": [
            {
                "Symbol": "FTDALS1",
                "Name": "Amyotrophic lateral sclerosis and/or frontotemporal dementia",
                "Inheritance": "AD",
                "OMIM": "105550",
                "NormalMax": 23,
                "PathogenicMin": 31
            }
        ],
        "MainReferenceRegion": "chr9:27573528-27573546"
    },
    {
        "LocusId": "CACNA1A",
        "LocusStructure": "(CTG)*",
        "ReferenceRegion": "chr19:13207858-13207897",
        "RepeatUnit": "CTG",
        "VariantType": "RareRepeat",
        "Gene": "CACNA1A",
        "Inheritance": "AD",
        "GeneRegion": "coding: polyglutamine",
        "GeneId": "ENSG00000141837",
        "DiscoveryMethod": "L, ExScr",
        "DiscoveryYear": 1997,
        "Diseases": [
            {
                "Symbol": "SCA6",
                "Name": "Spinocerebellar ataxia 6",
                "Inheritance": "AD",
                "OMIM": "183086",
                "NormalMax": 18,
                "PathogenicMin": 21,
                "IntermediateRange": "19-19"
            }
        ],
        "OfftargetRegions": [
            "chr12:65563559-65563902",
            "chr16:24776892-24777296",
            "chr16:56815697-56816082",
            "chr16:73546509-73546894",
            "chr17:10995550-10995927",
            "chr17:51831513-51831885",
            "chr18:55585990-55586383",
            "chr5:166979020-166979397",
            "chr6:104019162-104019520",
            "chr6:16327473-16327876",
            "chr6:170561754-170562172",
            "chr7:122288035-122288404",
            "chr9:20414125-20414554",
            "chrX:21367060-21367421",
            "chrX:24364087-24364601",
            "chrX:67545156-67545569"
        ],
        "MainReferenceRegion": "chr19:13207858-13207897"
    },
    {
        "LocusId": "CNBP",
        "LocusStructure": "(CAGG)*(CAGA)*(CA)*",
        "ReferenceRegion": [
            "chr3:129172576-129172656",
            "chr3:129172656-129172696",
            "chr3:129172696-129172732"
        ],
        "RepeatUnit": "CAGG",
        "VariantId": [
            "CNBP",
            "CNBP_CAGA",
            "CNBP_CA"
        ],
        "VariantType": [
            "RareRepeat",
            "Repeat",
            "Repeat"
        ],
        "Gene": "CNBP",
        "Inheritance": "AD",
        "GeneRegion": "intron",
        "GeneId": "ENSG00000169714",
        "DiscoveryMethod": "L, ExScr",
        "DiscoveryYear": 2001,
        "Diseases": [
            {
                "Symbol": "DM2",
                "Name": "Myotonic dystrophy 2",
                "Inheritance": "AD",
                "OMIM": "602668",
                "NormalMax": 54,
                "PathogenicMin": 55
            }
        ],
        "OfftargetRegions": [
            "chr10:124162865-124163274",
            "chr11:93585551-93585929",
            "chr15:59609991-59610362",
            "chr15:76873164-76873540",
            "chr1:22243316-22243664",
            "chr1:57273364-57273713",
            "chr1:63678185-63678558",
            "chr20:63883657-63884010",
            "chr21:8222649-8223009",
            "chr21:8405648-8406007",
            "chr22:11626439-11626787",
            "chr22_KI270733v1_random:139598-139966",
            "chr3:123151573-123152084",
            "chr4:112062378-112062764",
            "chr4:160670872-160671235",
            "chr4:84635423-84635794",
            "chr6:161219720-161220128",
            "chr8:59455942-59456378",
            "chr9:110892663-110893033",
            "chr9:14719352-14719726",
            "chrY:11850780-11851136"
        ],
        "MainReferenceRegion": "chr3:129172576-129172656"
    },
    {
        "LocusId": "COMP",
        "LocusStructure": "(GTC)*",
        "VariantType": "RareRepeat",
        "ReferenceRegion": "chr19:18786034-18786049",
        "RepeatUnit": "GTC",
        "Gene": "COMP",
        "Inheritance": "AD",
        "GeneRegion": "coding: poly-aspartic-acid",
        "GeneId": "ENSG00000105664",
        "Diseases": [
            {
                "Symbol": "EDM1",
                "Name": "Multiple epiphyseal dysplasia",
                "Inheritance": "AD",
                "OMIM": "132400",
                "PathogenicMin": 6
            },
            {
                "Symbol": "PSACH",
                "Name": "Pseudoachondroplasia",
                "Inheritance": "AD",
                "OMIM": "177170",
                "Note": "5 repeats are normal. Contractions to 4 repeats are also pathogenic.",
                "PathogenicMin": 7
            }
        ],
        "OfftargetRegions": [
            "chr11:133140609-133141215",
            "chr1:10638928-10639312",
            "chr1:235915950-235916329",
            "chr2:169845336-169845695"
        ],
        "MainReferenceRegion": "chr19:18786034-18786049"
    },
    {
        "LocusId": "CSTB",
        "LocusStructure": "(CGCGGGGCGGGG)*",
        "ReferenceRegion": "chr21:43776443-43776479",
        "RepeatUnit": "CGCGGGGCGGGG",
        "VariantType": "RareRepeat",
        "Gene": "CSTB",
        "Inheritance": "AR",
        "GeneRegion": "promoter",
        "GeneId": "ENSG00000160213",
        "DiscoveryMethod": "L, cl, exp",
        "DiscoveryYear": 1997,
        "Diseases": [
            {
                "Symbol": "EPM1",
                "Name": "Epilepsy Progressive Myoclonic",
                "Inheritance": "AR",
                "OMIM": "254800",
                "PathogenicMin": 30
            }
        ],
        "OfftargetRegions": [
            "chr16:164621-165145",
            "chr8:1763232-1763815",
            "chr8_KI270926v1_alt:175889-176474"
        ],
        "MainReferenceRegion": "chr21:43776443-43776479"
    },
    {
        "LocusId": "DAB1",
        "LocusStructure": "(AAAAT)*",
        "VariantType": "RareRepeat",
        "ReferenceRegion": "chr1:57367043-57367118",
        "RepeatUnit": "AAAAT",
        "Gene": "DAB1",
        "Inheritance": "AD",
        "GeneRegion": "intron",
        "GeneId": "ENSG00000173406",
        "DiscoveryMethod": "L, ExScr",
        "DiscoveryYear": 2017,
        "PathogenicMotif": "ATTTC",
        "Diseases": [
            {
                "Symbol": "SCA37",
                "Name": "Spinocerebellar ataxia 37",
                "Inheritance": "AD",
                "OMIM": "615945",
                "PathogenicMin": 31
            }
        ],
        "OfftargetRegions": [
            "chr10:94531487-94532013",
            "chr13:71654237-71654677",
            "chr17:46999846-47000288",
            "chr20:17081089-17081531",
            "chr21:23710971-23711386",
            "chr22:21395520-21395928",
            "chr2:44013201-44013638",
            "chr4:21714633-21715248",
            "chr4_KI270790v1_alt:200469-201085",
            "chr5:116726213-116726658",
            "chr5:55105820-55106484",
            "chr7:151316374-151316835",
            "chr7:75175257-75175679",
            "chr9:110701505-110702081",
            "chr9:25543141-25543554",
            "chrX:6802782-6803290"
        ],
        "MainReferenceRegion": "chr1:57367043-57367118"
    },
    {
        "LocusId": "DIP2B",
        "LocusStructure": "(GGC)*",
        "ReferenceRegion": "chr12:50505001-50505022",
        "RepeatUnit": "GGC",
        "VariantType": "RareRepeat",
        "Gene": "DIP2B",
        "Inheritance": "AD",
        "GeneRegion": "5'-UTR",
        "GeneId": "ENSG00000066084",
        "Diseases": [
            {
                "Symbol": "MRFRA12A",
                "Name": "Mental retardation, FRA12A type",
                "Inheritance": "AD",
                "OMIM": "136630",
                "NormalMax": 23,
                "PathogenicMin": 350
            }
        ],
        "OfftargetRegions": [
            "chr16:24729510-24729868",
            "chr1:21176412-21176763",
            "chr2:224585004-224585351",
            "chr2:86914126-86914735",
            "chr5:443060-443432",
            "chr6:117907024-117907372",
            "chr6:45422595-45422950",
            "chr7:100694148-100694545",
            "chr7:105013999-105014347",
            "chrX:147911890-147912265",
            "chrX:150983240-150983612",
            "chrX:19990766-19991128"
        ],
        "MainReferenceRegion": "chr12:50505001-50505022"
    },
    {
        "LocusId": "DMD",
        "LocusStructure": "(TTC)*",
        "VariantType": "RareRepeat",
        "ReferenceRegion": "chrX:31284557-31284605",
        "RepeatUnit": "TTC",
        "Gene": "DMD",
        "Inheritance": "XR",
        "GeneRegion": "intron",
        "GeneId": "ENSG00000198947",
        "Diseases": [
            {
                "Symbol": "DMD",
                "Name": "Duchenne muscular dystrophy",
                "Inheritance": "XR",
                "OMIM": "310200",
                "NormalMax": 33,
                "PathogenicMin": 59
            }
        ],
        "OfftargetRegions": [
            "chr13:102161416-102161881",
            "chr15:38681095-38681583",
            "chr1:101657701-101658187",
            "chr20:22538626-22539223",
            "chr2:220546033-220546610",
            "chr5:127247161-127247640",
            "chr6:50708070-50708556",
            "chr7:20765163-20765529",
            "chr7:37848005-37848522",
            "chr7:84690949-84691442",
            "chrUn_KN707747v1_decoy:1062-2074",
            "chrX:30539802-30540285",
            "chrX:51621350-51621856",
            "chrY:24024122-24024600",
            "chrY:25645531-25646013",
            "chrY:8465308-8465815"
        ],
        "MainReferenceRegion": "chrX:31284557-31284605"
    },
    {
        "LocusId": "DMPK",
        "LocusStructure": "(CAG)*",
        "ReferenceRegion": "chr19:45770204-45770264",
        "RepeatUnit": "CAG",
        "VariantType": "RareRepeat",
        "Gene": "DMPK",
        "Inheritance": "AD",
        "GeneRegion": "3'-UTR",
        "GeneId": "ENSG00000104936",
        "DiscoveryMethod": "L, cl",
        "DiscoveryYear": 1992,
        "Diseases": [
            {
                "Symbol": "DM1",
                "Name": "Myotonic dystrophy 1",
                "Inheritance": "AD",
                "OMIM": "160900",
                "NormalMax": 34,
                "PathogenicMin": 50,
                "IntermediateRange": "35-49"
            }
        ],
        "OfftargetRegions": [
            "chr12:65563559-65563902",
            "chr16:24776892-24777296",
            "chr16:56815697-56816082",
            "chr16:73546509-73546894",
            "chr17:10995550-10995927",
            "chr17:51831513-51831885",
            "chr18:55585990-55586383",
            "chr19:13207704-13208051",
            "chr5:166979020-166979397",
            "chr6:104019162-104019520",
            "chr6:16327473-16327876",
            "chr6:170561754-170562172",
            "chr7:122288035-122288404",
            "chr9:20414125-20414554",
            "chrX:21367060-21367421",
            "chrX:24364087-24364601",
            "chrX:67545156-67545569"
        ],
        "MainReferenceRegion": "chr19:45770204-45770264"
    },
    {
        "LocusId": "EIF4A3",
        "LocusStructure": "(CCTCGCTGTGCCGCTGCCGA)*",
        "VariantType": "Repeat",
        "ReferenceRegion": "chr17:80147059-80147139",
        "RepeatUnit": "CCTCGCTGTGCCGCTGCCGA",
        "Gene": "EIF4A3",
        "Inheritance": "AR",
        "GeneRegion": "5'-UTR",
        "GeneId": "ENSG00000141543",
        "Diseases": [
            {
                "Symbol": "RCPS",
                "Name": "Richieri-Costa-Pereira syndrome",
                "Inheritance": "AR",
                "OMIM": "268305",
                "PathogenicMin": 14
            }
        ],
        "MainReferenceRegion": "chr17:80147059-80147139"
    },
    {
        "LocusId": "FMR1",
        "LocusStructure": "(CGG)*",
        "OfftargetRegions": [
            "chr16:24729510-24729868",
            "chr1:21176412-21176763",
            "chr2:224585004-224585351",
            "chr2:86914126-86914735",
            "chr5:443060-443432",
            "chr6:117907024-117907372",
            "chr6:45422595-45422950",
            "chr7:100694148-100694545",
            "chr7:105013999-105014347",
            "chrX:150983240-150983612",
            "chrX:19990766-19991128"
        ],
        "ReferenceRegion": "chrX:147912050-147912110",
        "RepeatUnit": "CGG",
        "VariantType": "RareRepeat",
        "Gene": "FMR1",
        "Inheritance": "XD",
        "GeneRegion": "5'-UTR",
        "GeneId": "ENSG00000102081",
        "DiscoveryMethod": "K, FS, L, Me, cl",
        "DiscoveryYear": 1991,
        "Diseases": [
            {
                "Symbol": "FXTAS",
                "Name": "Fragile X tremor/ataxia syndrome",
                "Inheritance": "XD",
                "OMIM": "300623",
                "NormalMax": 40,
                "PathogenicMin": 55,
                "IntermediateRange": "41-54"
            },
            {
                "Symbol": "FXS",
                "Name": "Fragile X Syndrome",
                "Inheritance": "XD",
                "OMIM": "300624",
                "NormalMax": 40,
                "PathogenicMin": 201,
                "IntermediateRange": "41-54"
            }
        ],
        "MainReferenceRegion": "chrX:147912050-147912110"
    },
    {
        "LocusId": "FOXL2",
        "LocusStructure": "(NGC)*",
        "VariantType": "RareRepeat",
        "ReferenceRegion": "chr3:138946020-138946062",
        "RepeatUnit": "NGC",
        "Gene": "FOXL2",
        "Inheritance": "AD",
        "GeneRegion": "coding: polyalanine",
        "GeneId": "ENSG00000183770",
        "DiscoveryMethod": "L, CGA",
        "DiscoveryYear": 2001,
        "Diseases": [
            {
                "Symbol": "BPES",
                "Name": "Blepharophimosis, ptosis, and epicanthus inversus syndrome",
                "Inheritance": "AD",
                "OMIM": "110100",
                "NormalMax": 14,
                "PathogenicMin": 19
            }
        ],
        "OfftargetRegions": [
            "chr12:65563559-65563902",
            "chr16:24729510-24729868",
            "chr16:24776892-24777296",
            "chr16:56815697-56816082",
            "chr16:73546509-73546894",
            "chr17:10995550-10995927",
            "chr17:51831513-51831885",
            "chr18:55585990-55586383",
            "chr19:13207704-13208051",
            "chr1:21176412-21176763",
            "chr2:224585004-224585351",
            "chr2:86914126-86914735",
            "chr5:166979020-166979397",
            "chr5:443060-443432",
            "chr6:104019162-104019520",
            "chr6:117907024-117907372",
            "chr6:16327473-16327876",
            "chr6:170561754-170562172",
            "chr6:45422595-45422950",
            "chr7:100694148-100694545",
            "chr7:105013999-105014347",
            "chr7:122288035-122288404",
            "chr9:20414125-20414554",
            "chrX:147911890-147912265",
            "chrX:150983240-150983612",
            "chrX:19990766-19991128",
            "chrX:21367060-21367421",
            "chrX:24364087-24364601",
            "chrX:67545156-67545569"
        ],
        "MainReferenceRegion": "chr3:138946020-138946062"
    },
    {
        "LocusId": "FXN",
        "LocusStructure": "(A)*(GAA)*",
        "ReferenceRegion": [
            "chr9:69037261-69037286",
            "chr9:69037286-69037304"
        ],
        "RepeatUnit": "GAA",
        "VariantId": [
            "FXN_A",
            "FXN"
        ],
        "VariantType": [
            "Repeat",
            "RareRepeat"
        ],
        "Gene": "FXN",
        "Inheritance": "AR",
        "GeneRegion": "intron",
        "GeneId": "ENSG00000165060",
        "DiscoveryMethod": "L, ExScr",
        "DiscoveryYear": 1996,
        "Diseases": [
            {
                "Symbol": "FRDA",
                "Name": "Friedreich ataxia",
                "Inheritance": "AR",
                "OMIM": "229300",
                "NormalMax": 30,
                "PathogenicMin": 70
            }
        ],
        "OfftargetRegions": [
            "chr13:102161416-102161881",
            "chr15:38681095-38681583",
            "chr1:101657701-101658187",
            "chr20:22538626-22539223",
            "chr2:220546033-220546610",
            "chr5:127247161-127247640",
            "chr6:50708070-50708556",
            "chr7:20765163-20765529",
            "chr7:37848005-37848522",
            "chr7:84690949-84691442",
            "chrUn_KN707747v1_decoy:1062-2074",
            "chrX:30539802-30540285",
            "chrX:51621350-51621856",
            "chrY:24024122-24024600",
            "chrY:25645531-25646013",
            "chrY:8465308-8465815"
        ],
        "MainReferenceRegion": "chr9:69037286-69037304"
    },
    {
        "LocusId": "GIPC1",
        "LocusStructure": "(CCG)*",
        "ReferenceRegion": "chr19:14496041-14496074",
        "RepeatUnit": "CCG",
        "VariantType": "RareRepeat",
        "Gene": "GIPC1",
        "Inheritance": "AD",
        "GeneRegion": "5'-UTR",
        "GeneId": "ENSG00000123159",
        "DiscoveryMethod": "L, WGS, LRS",
        "DiscoveryYear": 2020,
        "Diseases": [
            {
                "Symbol": "OPDM2",
                "Name": "Oculopharyngodistal myopathy 2",
                "Inheritance": "AD",
                "OMIM": "618940",
                "NormalMax": 32,
                "PathogenicMin": 73
            }
        ],
        "OfftargetRegions": [
            "chr16:24729510-24729868",
            "chr1:21176412-21176763",
            "chr2:224585004-224585351",
            "chr2:86914126-86914735",
            "chr5:443060-443432",
            "chr6:117907024-117907372",
            "chr6:45422595-45422950",
            "chr7:100694148-100694545",
            "chr7:105013999-105014347",
            "chrX:147911890-147912265",
            "chrX:150983240-150983612",
            "chrX:19990766-19991128"
        ],
        "MainReferenceRegion": "chr19:14496041-14496074"
    },
    {
        "LocusId": "GLS",
        "LocusStructure": "(GCA)*",
        "ReferenceRegion": "chr2:190880872-190880920",
        "RepeatUnit": "GCA",
        "VariantType": "RareRepeat",
        "Gene": "GLS",
        "Inheritance": "AR",
        "GeneRegion": "5'-UTR",
        "GeneId": "ENSG00000115419",
        "DiscoveryMethod": "CGA",
        "DiscoveryYear": 2019,
        "Diseases": [
            {
                "Symbol": "GD",
                "Name": "Glutaminase deficiency with impaired intellectual development and progressive ataxia",
                "Inheritance": "AR",
                "OMIM": "618412",
                "NormalMax": 26,
                "PathogenicMin": 680
            }
        ],
        "OfftargetRegions": [
            "chr12:65563559-65563902",
            "chr16:24776892-24777296",
            "chr16:56815697-56816082",
            "chr16:73546509-73546894",
            "chr17:10995550-10995927",
            "chr17:51831513-51831885",
            "chr18:55585990-55586383",
            "chr19:13207704-13208051",
            "chr5:166979020-166979397",
            "chr6:104019162-104019520",
            "chr6:16327473-16327876",
            "chr6:170561754-170562172",
            "chr7:122288035-122288404",
            "chr9:20414125-20414554",
            "chrX:21367060-21367421",
            "chrX:24364087-24364601",
            "chrX:67545156-67545569"
        ],
        "MainReferenceRegion": "chr2:190880872-190880920"
    },
    {
        "LocusId": "HOXA13_1",
        "LocusStructure": "(NGC)*",
        "VariantType": "RareRepeat",
        "ReferenceRegion": "chr7:27199924-27199966",
        "RepeatUnit": "NGC",
        "Gene": "HOXA13",
        "Inheritance": "AD",
        "GeneRegion": "coding: polyalanine",
        "GeneId": "ENSG00000106031",
        "DiscoveryMethod": "L, CGA",
        "DiscoveryYear": 2000,
        "Diseases": [
            {
                "Symbol": "HFG",
                "Name": "Hand-foot-genital syndrome",
                "Inheritance": "AD",
                "OMIM": "140000",
                "NormalMax": 14,
                "PathogenicMin": 22
            }
        ],
        "OfftargetRegions": [
            "chr12:65563559-65563902",
            "chr16:24729510-24729868",
            "chr16:24776892-24777296",
            "chr16:56815697-56816082",
            "chr16:73546509-73546894",
            "chr17:10995550-10995927",
            "chr17:51831513-51831885",
            "chr18:55585990-55586383",
            "chr19:13207704-13208051",
            "chr1:21176412-21176763",
            "chr2:224585004-224585351",
            "chr2:86914126-86914735",
            "chr5:166979020-166979397",
            "chr5:443060-443432",
            "chr6:104019162-104019520",
            "chr6:117907024-117907372",
            "chr6:16327473-16327876",
            "chr6:170561754-170562172",
            "chr6:45422595-45422950",
            "chr7:100694148-100694545",
            "chr7:105013999-105014347",
            "chr7:122288035-122288404",
            "chr9:20414125-20414554",
            "chrX:147911890-147912265",
            "chrX:150983240-150983612",
            "chrX:19990766-19991128",
            "chrX:21367060-21367421",
            "chrX:24364087-24364601",
            "chrX:67545156-67545569"
        ],
        "MainReferenceRegion": "chr7:27199924-27199966"
    },
    {
        "LocusId": "HOXA13_2",
        "LocusStructure": "(NGC)*",
        "VariantType": "RareRepeat",
        "ReferenceRegion": "chr7:27199825-27199861",
        "RepeatUnit": "NGC",
        "Gene": "HOXA13",
        "Inheritance": "AD",
        "GeneRegion": "coding: polyalanine",
        "GeneId": "ENSG00000106031",
        "DiscoveryMethod": "L, CGA",
        "DiscoveryYear": 2000,
        "Diseases": [
            {
                "Symbol": "HFG",
                "Name": "Hand-foot-genital syndrome",
                "Inheritance": "AD",
                "OMIM": "140000",
                "NormalMax": 12,
                "PathogenicMin": 18
            }
        ],
        "OfftargetRegions": [
            "chr12:65563559-65563902",
            "chr16:24729510-24729868",
            "chr16:24776892-24777296",
            "chr16:56815697-56816082",
            "chr16:73546509-73546894",
            "chr17:10995550-10995927",
            "chr17:51831513-51831885",
            "chr18:55585990-55586383",
            "chr19:13207704-13208051",
            "chr1:21176412-21176763",
            "chr2:224585004-224585351",
            "chr2:86914126-86914735",
            "chr5:166979020-166979397",
            "chr5:443060-443432",
            "chr6:104019162-104019520",
            "chr6:117907024-117907372",
            "chr6:16327473-16327876",
            "chr6:170561754-170562172",
            "chr6:45422595-45422950",
            "chr7:100694148-100694545",
            "chr7:105013999-105014347",
            "chr7:122288035-122288404",
            "chr9:20414125-20414554",
            "chrX:147911890-147912265",
            "chrX:150983240-150983612",
            "chrX:19990766-19991128",
            "chrX:21367060-21367421",
            "chrX:24364087-24364601",
            "chrX:67545156-67545569"
        ],
        "MainReferenceRegion": "chr7:27199825-27199861"
    },
    {
        "LocusId": "HOXA13_3",
        "LocusStructure": "(NGC)*",
        "VariantType": "RareRepeat",
        "ReferenceRegion": "chr7:27199678-27199732",
        "RepeatUnit": "NGC",
        "Gene": "HOXA13",
        "Inheritance": "AD",
        "GeneRegion": "coding: polyalanine",
        "GeneId": "ENSG00000106031",
        "DiscoveryMethod": "L, CGA",
        "DiscoveryYear": 2000,
        "Diseases": [
            {
                "Symbol": "HFG",
                "Name": "Hand-foot-genital syndrome",
                "Inheritance": "AD",
                "OMIM": "140000",
                "NormalMax": 18,
                "PathogenicMin": 24
            }
        ],
        "OfftargetRegions": [
            "chr12:65563559-65563902",
            "chr16:24729510-24729868",
            "chr16:24776892-24777296",
            "chr16:56815697-56816082",
            "chr16:73546509-73546894",
            "chr17:10995550-10995927",
            "chr17:51831513-51831885",
            "chr18:55585990-55586383",
            "chr19:13207704-13208051",
            "chr1:21176412-21176763",
            "chr2:224585004-224585351",
            "chr2:86914126-86914735",
            "chr5:166979020-166979397",
            "chr5:443060-443432",
            "chr6:104019162-104019520",
            "chr6:117907024-117907372",
            "chr6:16327473-16327876",
            "chr6:170561754-170562172",
            "chr6:45422595-45422950",
            "chr7:100694148-100694545",
            "chr7:105013999-105014347",
            "chr7:122288035-122288404",
            "chr9:20414125-20414554",
            "chrX:147911890-147912265",
            "chrX:150983240-150983612",
            "chrX:19990766-19991128",
            "chrX:21367060-21367421",
            "chrX:24364087-24364601",
            "chrX:67545156-67545569"
        ],
        "MainReferenceRegion": "chr7:27199678-27199732"
    },
    {
        "LocusId": "HOXD13",
        "LocusStructure": "(GCG)*",
        "VariantType": "RareRepeat",
        "ReferenceRegion": "chr2:176093058-176093103",
        "RepeatUnit": "GCG",
        "Gene": "HOXD13",
        "Inheritance": "AD",
        "GeneRegion": "coding: polyalanine",
        "GeneId": "ENSG00000128714",
        "DiscoveryMethod": "L, CGA",
        "DiscoveryYear": 1996,
        "Diseases": [
            {
                "Symbol": "SPD",
                "Name": "Synpolydactyly",
                "Inheritance": "AD",
                "OMIM": "186300",
                "NormalMax": 15,
                "PathogenicMin": 22
            }
        ],
        "OfftargetRegions": [
            "chr16:24729510-24729868",
            "chr1:21176412-21176763",
            "chr2:224585004-224585351",
            "chr2:86914126-86914735",
            "chr5:443060-443432",
            "chr6:117907024-117907372",
            "chr6:45422595-45422950",
            "chr7:100694148-100694545",
            "chr7:105013999-105014347",
            "chrX:147911890-147912265",
            "chrX:150983240-150983612",
            "chrX:19990766-19991128"
        ],
        "MainReferenceRegion": "chr2:176093058-176093103"
    },
    {
        "LocusId": "HTT",
        "LocusStructure": "(CAG)*CAACAG(CCG)*",
        "ReferenceRegion": [
            "chr4:3074876-3074933",
            "chr4:3074939-3074966"
        ],
        "RepeatUnit": "CAG",
        "VariantId": [
            "HTT",
            "HTT_CCG"
        ],
        "VariantType": [
            "RareRepeat",
            "Repeat"
        ],
        "Gene": "HTT",
        "Inheritance": "AD",
        "GeneRegion": "coding: polyglutamine",
        "GeneId": "ENSG00000197386",
        "DiscoveryMethod": "L, ExScr",
        "DiscoveryYear": 1993,
        "Diseases": [
            {
                "Symbol": "HD",
                "Name": "Huntington's disease",
                "Inheritance": "AD",
                "OMIM": "143100",
                "NormalMax": 26,
                "PathogenicMin": 36,
                "IntermediateRange": "27-35"
            }
        ],
        "OfftargetRegions": [
            "chr12:65563559-65563902",
            "chr16:24776892-24777296",
            "chr16:56815697-56816082",
            "chr16:73546509-73546894",
            "chr17:10995550-10995927",
            "chr17:51831513-51831885",
            "chr18:55585990-55586383",
            "chr19:13207704-13208051",
            "chr5:166979020-166979397",
            "chr6:104019162-104019520",
            "chr6:16327473-16327876",
            "chr6:170561754-170562172",
            "chr7:122288035-122288404",
            "chr9:20414125-20414554",
            "chrX:21367060-21367421",
            "chrX:24364087-24364601",
            "chrX:67545156-67545569"
        ],
        "MainReferenceRegion": "chr4:3074876-3074933"
    },
    {
        "LocusId": "JPH3",
        "LocusStructure": "(CTG)*",
        "ReferenceRegion": "chr16:87604287-87604329",
        "RepeatUnit": "CTG",
        "VariantType": "RareRepeat",
        "Gene": "JPH3",
        "Inheritance": "AD",
        "GeneRegion": "coding: polyglutamine",
        "GeneId": "ENSG00000154118",
        "DiscoveryMethod": "L, RED",
        "DiscoveryYear": 2001,
        "Diseases": [
            {
                "Symbol": "HDL2",
                "Name": "Huntington disease-like 2",
                "Inheritance": "AD",
                "OMIM": "606438",
                "NormalMax": 27,
                "PathogenicMin": 41
            }
        ],
        "OfftargetRegions": [
            "chr12:65563559-65563902",
            "chr16:24776892-24777296",
            "chr16:56815697-56816082",
            "chr16:73546509-73546894",
            "chr17:10995550-10995927",
            "chr17:51831513-51831885",
            "chr18:55585990-55586383",
            "chr19:13207704-13208051",
            "chr5:166979020-166979397",
            "chr6:104019162-104019520",
            "chr6:16327473-16327876",
            "chr6:170561754-170562172",
            "chr7:122288035-122288404",
            "chr9:20414125-20414554",
            "chrX:21367060-21367421",
            "chrX:24364087-24364601",
            "chrX:67545156-67545569"
        ],
        "MainReferenceRegion": "chr16:87604287-87604329"
    },
    {
        "LocusId": "NUTM2B-AS1",
        "LocusStructure": "(GGC)*",
        "VariantType": "RareRepeat",
        "ReferenceRegion": "chr10:79826383-79826404",
        "RepeatUnit": "GGC",
        "Gene": "LOC642361",
        "Inheritance": "AD",
        "GeneRegion": "non-coding RNA",
        "GeneId": "ENSG00000272447",
        "DiscoveryMethod": "TRhist",
        "DiscoveryYear": 2019,
        "Diseases": [
            {
                "Symbol": "OPML1",
                "Name": "Oculopharyngeal myopathy with leukoencephalopathy 1",
                "Inheritance": "AD",
                "OMIM": "618637",
                "NormalMax": 16,
                "PathogenicMin": 700
            }
        ],
        "OfftargetRegions": [
            "chr16:24729510-24729868",
            "chr1:21176412-21176763",
            "chr2:224585004-224585351",
            "chr2:86914126-86914735",
            "chr5:443060-443432",
            "chr6:117907024-117907372",
            "chr6:45422595-45422950",
            "chr7:100694148-100694545",
            "chr7:105013999-105014347",
            "chrX:147911890-147912265",
            "chrX:150983240-150983612",
            "chrX:19990766-19991128"
        ],
        "MainReferenceRegion": "chr10:79826383-79826404"
    },
    {
        "LocusId": "LRP12",
        "LocusStructure": "(CGC)*",
        "VariantType": "RareRepeat",
        "ReferenceRegion": "chr8:104588970-104588997",
        "RepeatUnit": "CGC",
        "Gene": "LRP12",
        "Inheritance": "AD",
        "GeneRegion": "5'-UTR",
        "GeneId": "ENSG00000147650",
        "DiscoveryMethod": "TRhist",
        "DiscoveryYear": 2019,
        "Diseases": [
            {
                "Symbol": "OPDM1",
                "Name": "Oculopharyngodistal myopathy 1",
                "Inheritance": "AD",
                "OMIM": "164310",
                "NormalMax": 45,
                "PathogenicMin": 93
            }
        ],
        "OfftargetRegions": [
            "chr16:24729510-24729868",
            "chr1:21176412-21176763",
            "chr2:224585004-224585351",
            "chr2:86914126-86914735",
            "chr5:443060-443432",
            "chr6:117907024-117907372",
            "chr6:45422595-45422950",
            "chr7:100694148-100694545",
            "chr7:105013999-105014347",
            "chrX:147911890-147912265",
            "chrX:150983240-150983612",
            "chrX:19990766-19991128"
        ],
        "MainReferenceRegion": "chr8:104588970-104588997"
    },
    {
        "LocusId": "MARCHF6",
        "LocusStructure": "(ATTTT)*",
        "VariantType": "RareRepeat",
        "ReferenceRegion": "chr5:10356346-10356411",
        "RepeatUnit": "ATTTT",
        "Gene": "MARCHF6",
        "Inheritance": "AD",
        "GeneRegion": "intron",
        "GeneId": "ENSG00000145495",
        "DiscoveryMethod": "L, ExScr",
        "DiscoveryYear": 2019,
        "PathogenicMotif": "ATTTC",
        "Diseases": [
            {
                "Symbol": "FAME3",
                "Name": "Familial adult myoclonic epilepsy 3",
                "Inheritance": "AD",
                "OMIM": "613608",
                "PathogenicMin": 668
            }
        ],
        "OfftargetRegions": [
            "chr10:94531487-94532013",
            "chr13:71654237-71654677",
            "chr17:46999846-47000288",
            "chr20:17081089-17081531",
            "chr21:23710971-23711386",
            "chr22:21395520-21395928",
            "chr2:44013201-44013638",
            "chr4:21714633-21715248",
            "chr4_KI270790v1_alt:200469-201085",
            "chr5:116726213-116726658",
            "chr5:55105820-55106484",
            "chr7:151316374-151316835",
            "chr7:75175257-75175679",
            "chr9:110701505-110702081",
            "chr9:25543141-25543554",
            "chrX:6802782-6803290"
        ],
        "MainReferenceRegion": "chr5:10356346-10356411"
    },
    {
        "LocusId": "NIPA1",
        "LocusStructure": "(GCG)*",
        "ReferenceRegion": "chr15:22786677-22786701",
        "RepeatUnit": "GCG",
        "VariantType": "RareRepeat",
        "Gene": "NIPA1",
        "Inheritance": "AD",
        "GeneRegion": "coding: polyalanine",
        "GeneId": "ENSG00000170113",
        "Diseases": [
            {
                "Symbol": "ALS",
                "Name": "Amyotrophic lateral sclerosis",
                "Inheritance": "AD",
                "OMIM": "105400",
                "NormalMax": 10,
                "PathogenicMin": 11
            }
        ],
        "OfftargetRegions": [
            "chr16:24729510-24729868",
            "chr1:21176412-21176763",
            "chr2:224585004-224585351",
            "chr2:86914126-86914735",
            "chr5:443060-443432",
            "chr6:117907024-117907372",
            "chr6:45422595-45422950",
            "chr7:100694148-100694545",
            "chr7:105013999-105014347",
            "chrX:147911890-147912265",
            "chrX:150983240-150983612",
            "chrX:19990766-19991128"
        ],
        "MainReferenceRegion": "chr15:22786677-22786701"
    },
    {
        "LocusId": "NOP56",
        "LocusStructure": "(GGCCTG)*(CGCCTG)*",
        "ReferenceRegion": [
            "chr20:2652733-2652757",
            "chr20:2652757-2652775"
        ],
        "RepeatUnit": "GGCCTG",
        "VariantId": [
            "NOP56",
            "NOP56_CGCCTG"
        ],
        "VariantType": [
            "RareRepeat",
            "Repeat"
        ],
        "Gene": "NOP56",
        "Inheritance": "AD",
        "GeneRegion": "intron",
        "GeneId": "ENSG00000101361",
        "DiscoveryMethod": "L, ExScr",
        "DiscoveryYear": 2011,
        "Diseases": [
            {
                "Symbol": "SCA36",
                "Name": "Spinocerebellar ataxia 36",
                "Inheritance": "AD",
                "OMIM": "614153",
                "NormalMax": 14,
                "PathogenicMin": 650
            }
        ],
        "OfftargetRegions": [
            "chr5:146458827-146459346"
        ],
        "MainReferenceRegion": "chr20:2652733-2652757"
    },
    {
        "LocusId": "NOTCH2NLC",
        "LocusStructure": "(GGC)*",
        "ReferenceRegion": "chr1:149390802-149390841",
        "RepeatUnit": "GGC",
        "VariantType": "RareRepeat",
        "Gene": "NOTCH2NLC",
        "Inheritance": "AD",
        "GeneRegion": "coding: polyglycine",
        "GeneId": "ENSG00000286219",
        "DiscoveryMethod": "TRhist, L, WGS",
        "DiscoveryYear": 2019,
        "Diseases": [
            {
                "Symbol": "NIID",
                "Name": "Neuronal intranuclear inclusion disease",
                "Inheritance": "AD",
                "OMIM": "603472",
                "NormalMax": 39,
                "PathogenicMin": 90
            },
            {
                "Symbol": "ETM6",
                "Name": "Hereditary essential tremor type 6",
                "Inheritance": "AD",
                "OMIM": "618866",
                "NormalMax": 41,
                "PathogenicMin": 60
            }
        ],
        "OfftargetRegions": [
            "chr16:24729510-24729868",
            "chr1:21176412-21176763",
            "chr2:224585004-224585351",
            "chr2:86914126-86914735",
            "chr5:443060-443432",
            "chr6:117907024-117907372",
            "chr6:45422595-45422950",
            "chr7:100694148-100694545",
            "chr7:105013999-105014347",
            "chrX:147911890-147912265",
            "chrX:150983240-150983612",
            "chrX:19990766-19991128"
        ],
        "MainReferenceRegion": "chr1:149390802-149390841"
    },
    {
        "LocusId": "PABPN1",
        "LocusStructure": "(GCG)*",
        "ReferenceRegion": "chr14:23321472-23321490",
        "RepeatUnit": "GCG",
        "VariantType": "RareRepeat",
        "Gene": "PABPN1",
        "Inheritance": "AD",
        "GeneRegion": "coding: polyalanine",
        "GeneId": "ENSG00000100836",
        "DiscoveryMethod": "L, ExScr",
        "DiscoveryYear": 1998,
        "Diseases": [
            {
                "Symbol": "OPMD",
                "Name": "Oculopharyngeal muscular dystrophy",
                "Inheritance": "AD",
                "OMIM": "164300",
                "NormalMax": 6,
                "PathogenicMin": 7
            }
        ],
        "OfftargetRegions": [
            "chr16:24729510-24729868",
            "chr1:21176412-21176763",
            "chr2:224585004-224585351",
            "chr2:86914126-86914735",
            "chr5:443060-443432",
            "chr6:117907024-117907372",
            "chr6:45422595-45422950",
            "chr7:100694148-100694545",
            "chr7:105013999-105014347",
            "chrX:147911890-147912265",
            "chrX:150983240-150983612",
            "chrX:19990766-19991128"
        ],
        "MainReferenceRegion": "chr14:23321472-23321490"
    },
    {
        "LocusId": "PHOX2B",
        "LocusStructure": "(GCN)*",
        "ReferenceRegion": "chr4:41745972-41746032",
        "RepeatUnit": "GCN",
        "VariantType": "RareRepeat",
        "Gene": "PHOX2B",
        "Inheritance": "AD",
        "GeneRegion": "coding: polyalanine",
        "GeneId": "ENSG00000109132",
        "DiscoveryMethod": "L, CGA",
        "DiscoveryYear": 2003,
        "Diseases": [
            {
                "Symbol": "CCHS",
                "Name": "Central hypoventilation syndrome",
                "Inheritance": "AD",
                "OMIM": "209880",
                "NormalMax": 20,
                "PathogenicMin": 24
            }
        ],
        "OfftargetRegions": [
            "chr12:65563559-65563902",
            "chr16:24729510-24729868",
            "chr16:24776892-24777296",
            "chr16:56815697-56816082",
            "chr16:73546509-73546894",
            "chr17:10995550-10995927",
            "chr17:51831513-51831885",
            "chr18:55585990-55586383",
            "chr19:13207704-13208051",
            "chr1:21176412-21176763",
            "chr2:224585004-224585351",
            "chr2:86914126-86914735",
            "chr5:166979020-166979397",
            "chr5:443060-443432",
            "chr6:104019162-104019520",
            "chr6:117907024-117907372",
            "chr6:16327473-16327876",
            "chr6:170561754-170562172",
            "chr6:45422595-45422950",
            "chr7:100694148-100694545",
            "chr7:105013999-105014347",
            "chr7:122288035-122288404",
            "chr9:20414125-20414554",
            "chrX:147911890-147912265",
            "chrX:150983240-150983612",
            "chrX:19990766-19991128",
            "chrX:21367060-21367421",
            "chrX:24364087-24364601",
            "chrX:67545156-67545569"
        ],
        "MainReferenceRegion": "chr4:41745972-41746032"
    },
    {
        "LocusId": "PPP2R2B",
        "LocusStructure": "(GCT)*",
        "ReferenceRegion": "chr5:146878727-146878757",
        "RepeatUnit": "GCT",
        "VariantType": "RareRepeat",
        "Gene": "PPP2R2B",
        "Inheritance": "AD",
        "GeneRegion": "coding: polyserine",
        "GeneId": "ENSG00000156475",
        "DiscoveryMethod": "L, RED",
        "DiscoveryYear": 1999,
        "Diseases": [
            {
                "Symbol": "SCA12",
                "Name": "Spinocerebellar ataxia 12",
                "Inheritance": "AD",
                "OMIM": "604326",
                "NormalMax": 31,
                "PathogenicMin": 51
            }
        ],
        "OfftargetRegions": [
            "chr12:65563559-65563902",
            "chr16:24776892-24777296",
            "chr16:56815697-56816082",
            "chr16:73546509-73546894",
            "chr17:10995550-10995927",
            "chr17:51831513-51831885",
            "chr18:55585990-55586383",
            "chr19:13207704-13208051",
            "chr5:166979020-166979397",
            "chr6:104019162-104019520",
            "chr6:16327473-16327876",
            "chr6:170561754-170562172",
            "chr7:122288035-122288404",
            "chr9:20414125-20414554",
            "chrX:21367060-21367421",
            "chrX:24364087-24364601",
            "chrX:67545156-67545569"
        ],
        "MainReferenceRegion": "chr5:146878727-146878757"
    },
    {
        "LocusId": "PRDM12",
        "LocusStructure": "(GCC)*",
        "VariantType": "RareRepeat",
        "ReferenceRegion": "chr9:130681606-130681639",
        "RepeatUnit": "GCC",
        "Gene": "PRDM12",
        "Inheritance": "AR",
        "GeneRegion": "coding: polyalanine",
        "GeneId": "ENSG00000130711",
        "Diseases": [
            {
                "Symbol": "HSAN8",
                "Name": "Hereditary sensory and autonomic neuropathy type VIII",
                "Inheritance": "AR",
                "OMIM": "616488",
                "NormalMax": 14,
                "PathogenicMin": 18
            }
        ],
        "OfftargetRegions": [
            "chr16:24729510-24729868",
            "chr1:21176412-21176763",
            "chr2:224585004-224585351",
            "chr2:86914126-86914735",
            "chr5:443060-443432",
            "chr6:117907024-117907372",
            "chr6:45422595-45422950",
            "chr7:100694148-100694545",
            "chr7:105013999-105014347",
            "chrX:147911890-147912265",
            "chrX:150983240-150983612",
            "chrX:19990766-19991128"
        ],
        "MainReferenceRegion": "chr9:130681606-130681639"
    },
    {
        "LocusId": "PRNP",
        "LocusStructure": "(CCTCAGGGCGGTGGTGGCTGGGGGCAG)*(CCTCATGGTGGTGGCTGGGGGCAG)*",
        "VariantType": [
            "Repeat",
            "Repeat"
        ],
        "ReferenceRegion": [
            "chr20:4699370-4699397",
            "chr20:4699397-4699493"
        ],
        "RepeatUnit": "CCTCATGGTGGTGGCTGGGGGCAG",
        "VariantId": [
            "PRNP_CCTCAGGGCGGTGGTGGCTGGGGGCAG",
            "PRNP"
        ],
        "Gene": "PRNP",
        "Inheritance": "AD",
        "GeneRegion": "coding: other",
        "GeneId": "ENSG00000171867",
        "Diseases": [
            {
                "Symbol": "CJD",
                "Name": "Creutzfeldt-Jakob disease",
                "Inheritance": "AD",
                "OMIM": "123400",
                "NormalMax": 4,
                "PathogenicMin": 5
            }
        ],
        "MainReferenceRegion": "chr20:4699397-4699493"
    },
    {
        "LocusId": "RAPGEF2",
        "LocusStructure": "(TTTTA)*",
        "VariantType": "RareRepeat",
        "ReferenceRegion": "chr4:159342526-159342616",
        "RepeatUnit": "TTTTA",
        "Gene": "RAPGEF2",
        "Inheritance": "AD",
        "GeneRegion": "intron",
        "GeneId": "ENSG00000109756",
        "DiscoveryMethod": "TRhist",
        "DiscoveryYear": 2018,
        "PathogenicMotif": "ATTTC",
        "Diseases": [
            {
                "Symbol": "FAME7",
                "Name": "Familial adult myoclonic epilepsy 7",
                "Inheritance": "AD",
                "OMIM": "618075",
                "PathogenicMin": 60
            }
        ],
        "OfftargetRegions": [
            "chr10:94531487-94532013",
            "chr13:71654237-71654677",
            "chr17:46999846-47000288",
            "chr20:17081089-17081531",
            "chr21:23710971-23711386",
            "chr22:21395520-21395928",
            "chr2:44013201-44013638",
            "chr4:21714633-21715248",
            "chr4_KI270790v1_alt:200469-201085",
            "chr5:116726213-116726658",
            "chr5:55105820-55106484",
            "chr7:151316374-151316835",
            "chr7:75175257-75175679",
            "chr9:110701505-110702081",
            "chr9:25543141-25543554",
            "chrX:6802782-6803290"
        ],
        "MainReferenceRegion": "chr4:159342526-159342616"
    },
    {
        "LocusId": "RFC1",
        "LocusStructure": "(AARRG)*",
        "ReferenceRegion": "chr4:39348424-39348479",
        "RepeatUnit": "AAAAG",
        "VariantType": "RareRepeat",
        "Gene": "RFC1",
        "Inheritance": "AR",
        "GeneRegion": "intron",
        "GeneId": "ENSG00000035928",
        "DiscoveryMethod": "L, WGS",
        "DiscoveryYear": 2019,
        "PathogenicMotif": "AAGGG",
        "Diseases": [
            {
                "Symbol": "CANVAS",
                "Name": "Cerebellar ataxia, neuropathy, and vestibular areflexia syndrome",
                "Inheritance": "AR",
                "OMIM": "614575",
                "PathogenicMin": 400
            }
        ],
        "OfftargetRegions": [
            "chr10:38112578-38112976",
            "chr11:114394022-114394461",
            "chr12:125823176-125823548",
            "chr18:46255243-46255614",
            "chr18:6909096-6909460",
            "chr1:157959794-157960160",
            "chr2:162752748-162753183",
            "chr4:104452999-104453524",
            "chr5:70672066-70672497",
            "chr5:84539197-84539654",
            "chr6:51553891-51554235",
            "chr8:69433866-69434260",
            "chr9:19473777-19474188",
            "chr9:99458784-99459128",
            "chrUn_JTFH01001554v1_decoy:487-852"
        ],
        "MainReferenceRegion": "chr4:39348424-39348479"
    },
    {
        "LocusId": "RILPL1",
        "LocusStructure": "(GGC)*",
        "VariantType": "RareRepeat",
        "ReferenceRegion": "chr12:123533720-123533750",
        "RepeatUnit": "GGC",
        "Gene": "RILPL1",
        "Inheritance": "AD",
        "GeneRegion": "5'-UTR",
        "GeneId": "ENSG00000188026",
        "DiscoveryMethod": "L",
        "DiscoveryYear": 2022,
        "Diseases": [
            {
                "Symbol": "OPDM4",
                "Name": "Oculopharyngodistal myopathy type 4",
                "Inheritance": "AD",
                "OMIM": "619790",
                "NormalMax": 20,
                "PathogenicMin": 139
            }
        ],
        "OfftargetRegions": [
            "chr16:24729510-24729868",
            "chr1:21176412-21176763",
            "chr2:224585004-224585351",
            "chr2:86914126-86914735",
            "chr5:443060-443432",
            "chr6:117907024-117907372",
            "chr6:45422595-45422950",
            "chr7:100694148-100694545",
            "chr7:105013999-105014347",
            "chrX:147911890-147912265",
            "chrX:150983240-150983612",
            "chrX:19990766-19991128"
        ],
        "MainReferenceRegion": "chr12:123533720-123533750"
    },
    {
        "LocusId": "RUNX2",
        "LocusStructure": "(GCN)*",
        "VariantType": "RareRepeat",
        "ReferenceRegion": "chr6:45422750-45422792",
        "RepeatUnit": "GCN",
        "Gene": "RUNX2",
        "Inheritance": "AD",
        "GeneRegion": "coding: polyalanine",
        "GeneId": "ENSG00000124813",
        "DiscoveryMethod": "L, CGA",
        "DiscoveryYear": 1997,
        "Diseases": [
            {
                "Symbol": "CCD",
                "Name": "Cleidocranial dysplasia",
                "Inheritance": "AD",
                "OMIM": "119600",
                "NormalMax": 17,
                "PathogenicMin": 27
            }
        ],
        "OfftargetRegions": [
            "chr12:65563559-65563902",
            "chr16:24729510-24729868",
            "chr16:24776892-24777296",
            "chr16:56815697-56816082",
            "chr16:73546509-73546894",
            "chr17:10995550-10995927",
            "chr17:51831513-51831885",
            "chr18:55585990-55586383",
            "chr19:13207704-13208051",
            "chr1:21176412-21176763",
            "chr2:224585004-224585351",
            "chr2:86914126-86914735",
            "chr5:166979020-166979397",
            "chr5:443060-443432",
            "chr6:104019162-104019520",
            "chr6:117907024-117907372",
            "chr6:16327473-16327876",
            "chr6:170561754-170562172",
            "chr7:100694148-100694545",
            "chr7:105013999-105014347",
            "chr7:122288035-122288404",
            "chr9:20414125-20414554",
            "chrX:147911890-147912265",
            "chrX:150983240-150983612",
            "chrX:19990766-19991128",
            "chrX:21367060-21367421",
            "chrX:24364087-24364601",
            "chrX:67545156-67545569"
        ],
        "MainReferenceRegion": "chr6:45422750-45422792"
    },
    {
        "LocusId": "SAMD12",
        "LocusStructure": "(TAAAA)*",
        "VariantType": "RareRepeat",
        "ReferenceRegion": "chr8:118366815-118366880",
        "RepeatUnit": "TAAAA",
        "Gene": "SAMD12",
        "Inheritance": "AD",
        "GeneRegion": "intron",
        "GeneId": "ENSG00000177570",
        "DiscoveryMethod": "L, ExScr",
        "DiscoveryYear": 2018,
        "PathogenicMotif": "ATTTC",
        "Diseases": [
            {
                "Symbol": "FAME1",
                "Name": "Familial adult myoclonic epilepsy 1",
                "Inheritance": "AD",
                "OMIM": "601068",
                "PathogenicMin": 100
            }
        ],
        "OfftargetRegions": [
            "chr10:94531487-94532013",
            "chr13:71654237-71654677",
            "chr17:46999846-47000288",
            "chr20:17081089-17081531",
            "chr21:23710971-23711386",
            "chr22:21395520-21395928",
            "chr2:44013201-44013638",
            "chr4:21714633-21715248",
            "chr4_KI270790v1_alt:200469-201085",
            "chr5:116726213-116726658",
            "chr5:55105820-55106484",
            "chr7:151316374-151316835",
            "chr7:75175257-75175679",
            "chr9:110701505-110702081",
            "chr9:25543141-25543554",
            "chrX:6802782-6803290"
        ],
        "MainReferenceRegion": "chr8:118366815-118366880"
    },
    {
        "LocusId": "SOX3",
        "LocusStructure": "(NGC)*",
        "VariantType": "RareRepeat",
        "ReferenceRegion": "chrX:140504316-140504361",
        "RepeatUnit": "NGC",
        "Gene": "SOX3",
        "Inheritance": "XR",
        "GeneRegion": "coding: polyalanine",
        "GeneId": "ENSG00000134595",
        "DiscoveryMethod": "L, CGA",
        "DiscoveryYear": 2002,
        "Diseases": [
            {
                "Symbol": "XLMR",
                "Name": "X-linked mental retardation with isolated growth hormone",
                "Inheritance": "XR",
                "OMIM": "300123",
                "NormalMax": 15,
                "PathogenicMin": 26
            },
            {
                "Symbol": "PHPX",
                "Name": "X-linked panhypopituitarism",
                "Inheritance": "XR",
                "OMIM": "312000",
                "NormalMax": 15,
                "PathogenicMin": 22
            }
        ],
        "OfftargetRegions": [
            "chr12:65563559-65563902",
            "chr16:24729510-24729868",
            "chr16:24776892-24777296",
            "chr16:56815697-56816082",
            "chr16:73546509-73546894",
            "chr17:10995550-10995927",
            "chr17:51831513-51831885",
            "chr18:55585990-55586383",
            "chr19:13207704-13208051",
            "chr1:21176412-21176763",
            "chr2:224585004-224585351",
            "chr2:86914126-86914735",
            "chr5:166979020-166979397",
            "chr5:443060-443432",
            "chr6:104019162-104019520",
            "chr6:117907024-117907372",
            "chr6:16327473-16327876",
            "chr6:170561754-170562172",
            "chr6:45422595-45422950",
            "chr7:100694148-100694545",
            "chr7:105013999-105014347",
            "chr7:122288035-122288404",
            "chr9:20414125-20414554",
            "chrX:147911890-147912265",
            "chrX:150983240-150983612",
            "chrX:19990766-19991128",
            "chrX:21367060-21367421",
            "chrX:24364087-24364601",
            "chrX:67545156-67545569"
        ],
        "MainReferenceRegion": "chrX:140504316-140504361"
    },
    {
        "LocusId": "STARD7",
        "LocusStructure": "(AAAAT)*",
        "VariantType": "RareRepeat",
        "ReferenceRegion": "chr2:96197066-96197121",
        "RepeatUnit": "AAAAT",
        "Gene": "STARD7",
        "Inheritance": "AD",
        "GeneRegion": "intron",
        "GeneId": "ENSG00000084090",
        "DiscoveryMethod": "L, ExScr",
        "DiscoveryYear": 2019,
        "PathogenicMotif": "ATTTC",
        "Diseases": [
            {
                "Symbol": "FAME2",
                "Name": "Familial adult myoclonic epilepsy 2",
                "Inheritance": "AD",
                "OMIM": "607876",
                "PathogenicMin": 274
            }
        ],
        "OfftargetRegions": [
            "chr10:94531487-94532013",
            "chr13:71654237-71654677",
            "chr17:46999846-47000288",
            "chr20:17081089-17081531",
            "chr21:23710971-23711386",
            "chr22:21395520-21395928",
            "chr2:44013201-44013638",
            "chr4:21714633-21715248",
            "chr4_KI270790v1_alt:200469-201085",
            "chr5:116726213-116726658",
            "chr5:55105820-55106484",
            "chr7:151316374-151316835",
            "chr7:75175257-75175679",
            "chr9:110701505-110702081",
            "chr9:25543141-25543554",
            "chrX:6802782-6803290"
        ],
        "MainReferenceRegion": "chr2:96197066-96197121"
    },
    {
        "LocusId": "TBP",
        "LocusStructure": "(GCA)*",
        "ReferenceRegion": "chr6:170561906-170562017",
        "RepeatUnit": "GCA",
        "VariantType": "RareRepeat",
        "Gene": "TBP",
        "Inheritance": "AD",
        "GeneRegion": "coding: polyglutamine",
        "GeneId": "ENSG00000112592",
        "DiscoveryMethod": "L, CGA",
        "DiscoveryYear": 1999,
        "Diseases": [
            {
                "Symbol": "SCA17",
                "Name": "Spinocerebellar ataxia 17",
                "Inheritance": "AD",
                "OMIM": "607136",
                "NormalMax": 42,
                "PathogenicMin": 43
            }
        ],
        "OfftargetRegions": [
            "chr12:65563559-65563902",
            "chr16:24776892-24777296",
            "chr16:56815697-56816082",
            "chr16:73546509-73546894",
            "chr17:10995550-10995927",
            "chr17:51831513-51831885",
            "chr18:55585990-55586383",
            "chr19:13207704-13208051",
            "chr5:166979020-166979397",
            "chr6:104019162-104019520",
            "chr6:16327473-16327876",
            "chr7:122288035-122288404",
            "chr9:20414125-20414554",
            "chrX:21367060-21367421",
            "chrX:24364087-24364601",
            "chrX:67545156-67545569"
        ],
        "MainReferenceRegion": "chr6:170561906-170562017"
    },
    {
        "LocusId": "TBX1",
        "LocusStructure": "(GCN)*",
        "VariantType": "RareRepeat",
        "ReferenceRegion": "chr22:19766762-19766807",
        "RepeatUnit": "GCN",
        "Gene": "TBX1",
        "Inheritance": "AD",
        "GeneRegion": "coding: polyalanine",
        "GeneId": "ENSG00000184058",
        "Diseases": [
            {
                "Symbol": "TOF",
                "Name": "Tetralogy of Fallot",
                "Inheritance": "AD",
                "OMIM": "187500",
                "NormalMax": 15,
                "PathogenicMin": 25
            }
        ],
        "OfftargetRegions": [
            "chr12:65563559-65563902",
            "chr16:24729510-24729868",
            "chr16:24776892-24777296",
            "chr16:56815697-56816082",
            "chr16:73546509-73546894",
            "chr17:10995550-10995927",
            "chr17:51831513-51831885",
            "chr18:55585990-55586383",
            "chr19:13207704-13208051",
            "chr1:21176412-21176763",
            "chr2:224585004-224585351",
            "chr2:86914126-86914735",
            "chr5:166979020-166979397",
            "chr5:443060-443432",
            "chr6:104019162-104019520",
            "chr6:117907024-117907372",
            "chr6:16327473-16327876",
            "chr6:170561754-170562172",
            "chr6:45422595-45422950",
            "chr7:100694148-100694545",
            "chr7:105013999-105014347",
            "chr7:122288035-122288404",
            "chr9:20414125-20414554",
            "chrX:147911890-147912265",
            "chrX:150983240-150983612",
            "chrX:19990766-19991128",
            "chrX:21367060-21367421",
            "chrX:24364087-24364601",
            "chrX:67545156-67545569"
        ],
        "MainReferenceRegion": "chr22:19766762-19766807"
    },
    {
        "LocusId": "TCF4",
        "LocusStructure": "(CAG)*",
        "ReferenceRegion": "chr18:55586155-55586227",
        "RepeatUnit": "CAG",
        "VariantType": "RareRepeat",
        "Gene": "TCF4",
        "Inheritance": "AD",
        "GeneRegion": "intron",
        "GeneId": "ENSG00000196628",
        "DiscoveryMethod": "L, GWAS",
        "DiscoveryYear": 2015,
        "Diseases": [
            {
                "Symbol": "FECD3",
                "Name": "Fuchs endothelial corneal dystrophy-3",
                "Inheritance": "AD",
                "OMIM": "613267",
                "NormalMax": 31,
                "PathogenicMin": 50
            }
        ],
        "OfftargetRegions": [
            "chr12:65563559-65563902",
            "chr16:24776892-24777296",
            "chr16:56815697-56816082",
            "chr16:73546509-73546894",
            "chr17:10995550-10995927",
            "chr17:51831513-51831885",
            "chr19:13207704-13208051",
            "chr5:166979020-166979397",
            "chr6:104019162-104019520",
            "chr6:16327473-16327876",
            "chr6:170561754-170562172",
            "chr7:122288035-122288404",
            "chr9:20414125-20414554",
            "chrX:21367060-21367421",
            "chrX:24364087-24364601",
            "chrX:67545156-67545569"
        ],
        "MainReferenceRegion": "chr18:55586155-55586227"
    },
    {
        "LocusId": "TNRC6A",
        "LocusStructure": "(TTTTA)*",
        "VariantType": "RareRepeat",
        "ReferenceRegion": "chr16:24613439-24613529",
        "RepeatUnit": "TTTTA",
        "Gene": "TNRC6A",
        "Inheritance": "AD",
        "GeneRegion": "intron",
        "GeneId": "ENSG00000090905",
        "DiscoveryMethod": "TRhist",
        "DiscoveryYear": 2018,
        "PathogenicMotif": "ATTTC",
        "Diseases": [
            {
                "Symbol": "FAME6",
                "Name": "Familial adult myoclonic epilepsy 6",
                "Inheritance": "AD",
                "OMIM": "618074",
                "PathogenicMin": 1100
            }
        ],
        "OfftargetRegions": [
            "chr10:94531487-94532013",
            "chr13:71654237-71654677",
            "chr17:46999846-47000288",
            "chr20:17081089-17081531",
            "chr21:23710971-23711386",
            "chr22:21395520-21395928",
            "chr2:44013201-44013638",
            "chr4:21714633-21715248",
            "chr4_KI270790v1_alt:200469-201085",
            "chr5:116726213-116726658",
            "chr5:55105820-55106484",
            "chr7:151316374-151316835",
            "chr7:75175257-75175679",
            "chr9:110701505-110702081",
            "chr9:25543141-25543554",
            "chrX:6802782-6803290"
        ],
        "MainReferenceRegion": "chr16:24613439-24613529"
    },
    {
        "LocusId": "VWA1",
        "LocusStructure": "(GGCGCGGAGC)*",
        "VariantType": "Repeat",
        "ReferenceRegion": "chr1:1435798-1435818",
        "RepeatUnit": "GGCGCGGAGC",
        "Gene": "VWA1",
        "Inheritance": "AR",
        "GeneRegion": "coding: other",
        "GeneId": "ENSG00000179403",
        "Diseases": [
            {
                "Symbol": "HMN",
                "Name": "Hereditary motor neuropathy",
                "Inheritance": "AR",
                "OMIM": "619216",
                "NormalMax": 2,
                "PathogenicMin": 3
            }
        ],
        "MainReferenceRegion": "chr1:1435798-1435818"
    },
    {
        "LocusId": "XYLT1",
        "LocusStructure": "(GCC)*",
        "VariantType": "RareRepeat",
        "ReferenceRegion": "chr16:17470907-17470922",
        "RepeatUnit": "GCC",
        "Gene": "XYLT1",
        "Inheritance": "AR",
        "GeneRegion": "5'-UTR",
        "GeneId": "ENSG00000103489",
        "DiscoveryMethod": "ADO, Me",
        "DiscoveryYear": 2019,
        "Diseases": [
            {
                "Symbol": "DBQD2",
                "Name": "Desbuquois dysplasia-2",
                "Inheritance": "AR",
                "OMIM": "615777",
                "NormalMax": 20,
                "PathogenicMin": 110
            }
        ],
        "OfftargetRegions": [
            "chr16:24729510-24729868",
            "chr1:21176412-21176763",
            "chr2:224585004-224585351",
            "chr2:86914126-86914735",
            "chr5:443060-443432",
            "chr6:117907024-117907372",
            "chr6:45422595-45422950",
            "chr7:100694148-100694545",
            "chr7:105013999-105014347",
            "chrX:147911890-147912265",
            "chrX:150983240-150983612",
            "chrX:19990766-19991128"
        ],
        "MainReferenceRegion": "chr16:17470907-17470922"
    },
    {
        "LocusId": "YEATS2",
        "LocusStructure": "(TTTTA)*",
        "VariantType": "RareRepeat",
        "ReferenceRegion": "chr3:183712187-183712222",
        "RepeatUnit": "TTTTA",
        "Gene": "YEATS2",
        "Inheritance": "AD",
        "GeneRegion": "intron",
        "GeneId": "ENSG00000163872",
        "DiscoveryMethod": "L, ExScr",
        "DiscoveryYear": 2019,
        "PathogenicMotif": "ATTTC",
        "Diseases": [
            {
                "Symbol": "FAME4",
                "Name": "Familial adult myoclonic epilepsy 4",
                "Inheritance": "AD",
                "OMIM": "615127",
                "PathogenicMin": 1000
            }
        ],
        "OfftargetRegions": [
            "chr10:94531487-94532013",
            "chr13:71654237-71654677",
            "chr17:46999846-47000288",
            "chr20:17081089-17081531",
            "chr21:23710971-23711386",
            "chr22:21395520-21395928",
            "chr2:44013201-44013638",
            "chr4:21714633-21715248",
            "chr4_KI270790v1_alt:200469-201085",
            "chr5:116726213-116726658",
            "chr5:55105820-55106484",
            "chr7:151316374-151316835",
            "chr7:75175257-75175679",
            "chr9:110701505-110702081",
            "chr9:25543141-25543554",
            "chrX:6802782-6803290"
        ],
        "MainReferenceRegion": "chr3:183712187-183712222"
    },
    {
        "LocusId": "ZIC2",
        "LocusStructure": "(GCN)*",
        "VariantType": "RareRepeat",
        "ReferenceRegion": "chr13:99985448-99985493",
        "RepeatUnit": "GCN",
        "Gene": "ZIC2",
        "Inheritance": "AD",
        "GeneRegion": "coding: polyalanine",
        "GeneId": "ENSG00000043355",
        "DiscoveryMethod": "L, CGA",
        "DiscoveryYear": 2001,
        "Diseases": [
            {
                "Symbol": "HPE5",
                "Name": "Holoprosencephaly 5",
                "Inheritance": "AD",
                "OMIM": "609637",
                "NormalMax": 15,
                "PathogenicMin": 25
            }
        ],
        "OfftargetRegions": [
            "chr12:65563559-65563902",
            "chr16:24729510-24729868",
            "chr16:24776892-24777296",
            "chr16:56815697-56816082",
            "chr16:73546509-73546894",
            "chr17:10995550-10995927",
            "chr17:51831513-51831885",
            "chr18:55585990-55586383",
            "chr19:13207704-13208051",
            "chr1:21176412-21176763",
            "chr2:224585004-224585351",
            "chr2:86914126-86914735",
            "chr5:166979020-166979397",
            "chr5:443060-443432",
            "chr6:104019162-104019520",
            "chr6:117907024-117907372",
            "chr6:16327473-16327876",
            "chr6:170561754-170562172",
            "chr6:45422595-45422950",
            "chr7:100694148-100694545",
            "chr7:105013999-105014347",
            "chr7:122288035-122288404",
            "chr9:20414125-20414554",
            "chrX:147911890-147912265",
            "chrX:150983240-150983612",
            "chrX:19990766-19991128",
            "chrX:21367060-21367421",
            "chrX:24364087-24364601",
            "chrX:67545156-67545569"
        ],
        "MainReferenceRegion": "chr13:99985448-99985493"
    },
    {
        "LocusId": "ZIC3",
        "LocusStructure": "(GCN)*",
        "VariantType": "RareRepeat",
        "ReferenceRegion": "chrX:137566826-137566856",
        "RepeatUnit": "GCN",
        "Gene": "ZIC3",
        "Inheritance": "XR",
        "GeneRegion": "coding: polyalanine",
        "GeneId": "ENSG00000156925",
        "Diseases": [
            {
                "Symbol": "VACTERLX",
                "Name": "X-linked VACTERL syndrome",
                "Inheritance": "XR",
                "OMIM": "314390",
                "NormalMax": 10,
                "PathogenicMin": 12
            }
        ],
        "OfftargetRegions": [
            "chr12:65563559-65563902",
            "chr16:24729510-24729868",
            "chr16:24776892-24777296",
            "chr16:56815697-56816082",
            "chr16:73546509-73546894",
            "chr17:10995550-10995927",
            "chr17:51831513-51831885",
            "chr18:55585990-55586383",
            "chr19:13207704-13208051",
            "chr1:21176412-21176763",
            "chr2:224585004-224585351",
            "chr2:86914126-86914735",
            "chr5:166979020-166979397",
            "chr5:443060-443432",
            "chr6:104019162-104019520",
            "chr6:117907024-117907372",
            "chr6:16327473-16327876",
            "chr6:170561754-170562172",
            "chr6:45422595-45422950",
            "chr7:100694148-100694545",
            "chr7:105013999-105014347",
            "chr7:122288035-122288404",
            "chr9:20414125-20414554",
            "chrX:147911890-147912265",
            "chrX:150983240-150983612",
            "chrX:19990766-19991128",
            "chrX:21367060-21367421",
            "chrX:24364087-24364601",
            "chrX:67545156-67545569"
        ],
        "MainReferenceRegion": "chrX:137566826-137566856"
    }
]
