# Supplementary material for: Clinical and genetic diagnostic challenges in presumed hereditary ataxia
Source: J Neurol. 2026 Mar 23;273(4):225. doi: 10.1007/s00415-026-13756-7 (PMC13009057; doi:10.1007/s00415-026-13756-7)
Supplement: Supplementary file 4 — Online Resource 4: Thresholds for pathogenic STR expansion. Supplementary file4 (XLSX 14 KB) [file 415_2026_13756_MOESM4_ESM.xlsx]

## Sheet: Sheet1
Locus	Coordinates GRCh38	Repeat unit ExpansionHunter	Location	Pathogenic minimum repeat count - phenotype 1	Phenotype 1	Pathogenic minimum repeat count - phenotype 2	Phenotype 3	Pathogenic minimum repeat count - phenotype 3	Phenotype 3	Reference	Comment
AFF2	chrX 147582151 147582211	CCG	5' UTR	200	FRAXE					STRipy
AR	chrX 66765158 66765227	GCA	coding	36	SBMA					GeneReviews	35 CAG Repeats questionable significance
ARX_1	chrX 25031766 25031814	NGC	coding (GCN/GCG)	18	MRXARX	23	DEE1			STRipy
ARX_2	chrX 25031646 25031682	NGC	coding (GCN/GCG)	20	DEE1	23	MRXARX			STRipy
ATN1	chr12 7045879 7045936	CAG	coding	35	DRPLA					GeneReviews	35-47 CAG Repeats reduced penetrance
ATXN1	chr6 16327864 16327954	TGC	coding	39	SCA1					GeneReviews
ATXN10	chr22 46191234 46191304	ATTCT	intron	800	SCA19					STRipy	30-799 Repeats possibly reduced penetrance
ATXN2	chr12 112036753 112036822	GCT	coding	30	ALS	33	SCA2			GeneReviews
ATXN3	chr14 92537354 92537384	CTG	coding	45	SCA3					GeneReviews
ATXN7	chr3 63898360 63898402	(GCA)*(GCC)	coding	34	SCA7					GeneReviews
ATXN8OS	chr13 70713485 70713560	(CTA)*(CTG)	3' UTR	80	SCA8					STRipy
BEAN1	chr16 66524301 66524356	TAAAA (+TGGAA)	intron	500	SCA31					STRipy
C9ORF72	chr9 27573526 27573544	GGGGCC	intron	61	C9ORF72					GeneReviews	25-60 Repeats uncertain significance
CACNA1A	chr19 13318672 13318711	CTG	coding	20	SCA6					GeneReviews
CNBP	chr3 128891419 128891575	(CAGG)*(CAGA)*(CA)	intron	75	DM2					GeneReviews	55-74 Repeats uncertain significance
COMP	chr19 18896844 18896859	GTC	coding	6	EDM1	7	PSACH			STRipy
CSTB	chr21 45196324 45196360	CGCGGGGCGGGG	5' UTR	30	EPM1					GeneReviews	12-17 Repeats uncertain significance
DAB1	chr1 57832715 57832790	AAAAT (+ATTTC)	intron	31	SCA37					GeneReviews	Insertion/repeat expansion of pathogenic motif
DIP2B	chr12 50898784 50898805	GGC	5' UTR	273	FRA12A					STRipy
DMD	chrX 31302674 31302722	TTC	intron	59	DMD					STRipy
DMPK	chr19 46273462 46273522	CAG	3' UTR	50	Mild DM1	100	Classic DM1	1000	Congenital PT	GeneReviews
EIF4A3	chr17 78120858 78120938	CCTCGCTGTGCCGCTGCCGA	5' UTR	15	RCPS					STRipy
FGF14	chr13 102813924 102814074	AAG	intron	250	SCA27B					GeneReviews
FMR1	chrX 146993568 146993628	CGG	5' UTR	55	FXTAS	200	FRAX			GeneReviews
FOXL2	chr3 138664862 138664904	NGC	coding (GCN/GCG)	19	BPES					STRipy
FXN	chr9 71652177 71652220	(A)*(GAA)	intron	66	FRDA					GeneReviews
GIPC1	chr19 14606853 14606886	CCG	5' UTR	72	OPDM2					STRipy
GLS	chr2 191745598 191745646	GCA	5' UTR	680	GD					STRipy
HOXA13_1	chr7 27239543 27239585	NGC	coding (GCN/GCG)	22	HFG					STRipy
HOXA13_2	chr7 27239444 27239480	NGC	coding (GCN/GCG)	18	HFG					STRipy
HOXA13_3	chr7 27239297 27239351	NGC	coding (GCN/GCG)	24	HFG					STRipy
HOXD13	chr2 176957786 176957831	GCG	coding (GCN/GCG)	22	SPD					STRipy
HTT	chr4 3076603 3076693	(CAG)*CAACAG(CCG)	coding	36	HTT					GeneReviews	36-39 reduced penetrance and late-onset
JPH3	chr16 87637893 87637935	CTG	3' UTR	40	HDL2					GeneReviews	29-39 questionable significance
LRP12	chr8 105601198 105601225	CGC	5' UTR	93	OPDM1					STRipy
MARCHF6	chr5 10356458 10356523	ATTTT (+ATTTC)	intron	668	FAME3					STRipy
NIPA1	chr15 23086366 23086390	CGC	5' UTR	11	ALS					STRipy
NOP56	chr20 2633379 2633421	(GGCCTG)*(CGCCTG)	intron	25	SCA36					STRipy
NOTCH2NL	chr1 145209323 145209353	GGC	5' UTR	60	ETM6	90	NIID			STRipy
NUTM2B-AS1	chr10 81586139 81586160	GGC	noncoding RNA	700	OPML1					STRipy
PABPN1	chr14 23790681 23790699	GCG	coding (GCN/GCG)	7	OPDM					STRipy	7 repeats very common in general population
PHOX2B	chr4 41747989 41748049	GCN	coding (GCN/GCG)	24	CCHS					GeneReviews	21-23 repeats uncertain significance
PPP2R2B	chr5 146258290 146258320	GCT	coding	51	SCA12					STRipy
PRDM12	chr9 133556993 133557026	GCC	coding (GCN/GCG)	18	HSAN8					STRipy
PRNP	chr20 4680016 4680139	(CCTCAGGGCGGTGGTGGCTGGGGGCAG)*(CCTCATGGTGGTGGCTGGGGGCAG)	coding	10	CJD					STRipy
RAPGEF2	chr4 160263678 160263768	TTTTA (+ATTTC)	intron	60	FAME7					STRipy
RFC1	chr4 39350044 39350099	AAAAG (+AAGGG)	intron	400	CANVAS					GeneReviews
RILPL1	chr12 124018267 124018297	GGC	5' UTR	135	OPDM4					STRipy
RUNX2	chr6 45390487 45390529	GCN	coding (GCN/GCG)	20	CCD					STRipy
SAMD12	chr8 119379054 119379119	TAAAA (+ATTTC)	intron	100	FAME1					STRipy
SOX3	chrX 139586481 139586526	NGC	coding (GCN/GCG)	22	PHPX	26	XLMR			STRipy
STARD7	chr2 96862804 96862859	AAAAT (+ATTTC)	intron	274	FAME2					STRipy
TBP	chr6 170870994 170871105	CAG	coding	41	SCA17					GeneReviews	41-48 repeats reduced penetrance
TBX1	chr22 19754285 19754330	GCN	coding (GCN/GCG)	25	TOF					STRipy
TCF4	chr18 53253386 53253458	CAG	intron	50	FECD3					STRipy
THAP11	chr16 67876766 67876853	CAG	coding	47	SCA					STRipy
TNRC6A	chr16 24624760 24624850	TTTTA (+ATTTC)	intron	1100	FAME6					STRipy
VWA1	chr1 1371178 1371198	GGCGCGGAGC	coding	3	HMNR7					STRipy
XYLT1	chr16 17564764 17564779	GCC	5' UTR	110	DBQD2					STRipy
YEATS2	chr3 183429975 183430010	TTTTA (+ATTTC)	intron	1000	FAME4					STRipy
ZFHX3	chr16 72821594 72821656	GCC	coding	41	SCA4					STRipy
ZIC2	chr13 100637702 100637747	GCN	coding (GCN/GCG)	25	HPE5					STRipy
ZIC3	chrX 136648985 136649015	GCN	coding (GCN/GCG)	12	VACTERLX					STRipy
